# Supplementary material for: Spatial-temporal evolution of technology flows in China’s Beijing-Tianjin-Hebei region: Patent transfer networks 2003–2021
Source: PLoS One. 2024 Jun 27;19(6):e0301509. doi: 10.1371/journal.pone.0301509 (PMC11210820; doi:10.1371/journal.pone.0301509)
Supplement: S1 File — (XLSX) [file pone.0301509.s001.xlsx]

## Sheet: Figs 3 and 4
Time(year) Number of patent technology flows(times)	2003	2004	2005	2006	2007	2008	2009	2010	2011	2012	2013	2014	2015	2016	2017	2018	2019	2020	2021
Overall	13	8	27	58	120	202	352	452	1868	1186	2422	1614	2578	3258	4079	4141	5389	5940	13377
Intra-city (district)	0	4	16	35	60	140	226	242	1593	599	1145	743	1226	1532	2149	1791	2386	2591	8738
Inter-city (district)	13	4	11	23	60	62	126	210	275	587	1277	871	1352	1726	1930	2350	3003	3349	4639
Time(year) Proportion of patent technology flows(%)	2003	2004	2005	2006	2007	2008	2009	2010	2011	2012	2013	2014	2015	2016	2017	2018	2019	2020	2021
Intra-city (district)'s Proportion	0	50	59.2593	60.3448	50	69.3069	64.2045	53.5398	85.2784	50.5059	47.275	46.0347	47.5562	47.0227	52.6845	43.2504	44.2754	43.6195	65.3211
Inter-city (district)'s Proportion	100	50	40.7407	39.6552	50	30.6931	35.7955	46.4602	14.7216	49.4941	52.725	53.9653	52.4438	52.9773	47.3155	56.7496	55.7246	56.3805	34.6789

## Sheet: Fig 5
Transferee Transfer	Enterprises	Individuals	Colleges and universities	Agency groups	Scientific institutions	Others
Enterprises	33470	1022	191	346	104	31
Individuals	4426	0	191	265	22	18
Colleges and universities	3772	37	37	38	15	15
Agency groups	1682	34	72	693	155	14
Scientific institutions	228	4	1	21	96	6
Others	72	2	0	1	1	2

## Sheet: Fig 6
City (District)	Number of out-flow	Number of in-flow
BCP	2402	2084
BCY	4721	3519
BDX	1908	3127
BDC	995	886
BFS	243	260
BFT	1388	1169
BHD	19636	15893
BHR	570	1560
BMTG	119	195
BMY	279	577
BPG	94	226
BSJS	553	666
BSY	905	1259
BTZ	491	487
BXC	2375	3364
BYQ	53	154
TBD	65	105
TBC	350	296
TBHXQ	2155	1984
TDL	539	677
THB	114	63
THD	125	97
THP	56	33
THX	133	106
THQ	83	239
TJZ	23	47
TJN	163	256
TJH	45	164
TNK	619	281
TNH	14	27
TWQ	235	439
TXQ	379	371
HBD	855	947
HCZ	216	349
HCD	69	127
HHD	313	348
HHS	180	212
HLF	736	1072
HQHD	614	375
HSJZ	1483	1707
HTS	484	775
HXT	211	226
HZJK	93	335

## Sheet: 2004-2009
Transferor's ID Number	Transferor's Name	Transferor's address	Organization type	Transferee's ID Number	Transferee's Name	Transferee's address	Organization type	Weight
8169	China Netcom	BXC	Enterprises	8052	China United Network Communications Group Co., Ltd.	BXC	Enterprises	57
4216	BOE Technology Group Co., Ltd.	BCY	Enterprises	1113	Beijing BOE Optoelectronics Technology Co., Ltd.	BDX	Enterprises	28
3196	Central Iron & Steel Research Institute Co.	BHD	Enterprises	37	Advanced Technology & Materials co., ltd	BHD	Enterprises	16
6585	Tongfang Co., Ltd.	BHD	Enterprises	10433	Tongfang Environment Co., Ltd	BHD	Enterprises	16
8051	China Unicom	BXC	Enterprises	7946	China Telecom Group Co., Ltd	BXC	Enterprises	13
7987	China Aerospace Times Electronics	BHD	Enterprises	12813	Beijing Aerospace Era Optoelectronic Technology Co., Ltd	BHD	Enterprises	12
3352	Guodian Technology & Environment Group Co. Ltd.	BHD	Enterprises	3386	Guoneng Longyuan Environmental Protection Co., Ltd	BHD	Enterprises	10
3393	State Grid Beijing Electric Power Construction Research Institute	BXC	Enterprises	7943	China Electric Power Research Institute Co., Ltd.	BHD	Enterprises	9
3855	Hebei Ealing Pharmaceutical Research Institute Co.	HSJZ	Enterprises	5420	Shijiazhuang Yiling Pharmaceutical Co., Ltd	HSJZ	Enterprises	9
650	Beijing Guohua Electric Power Engineering Technology Co., Ltd	BHD	Enterprises	9176	Guoneng Guohua (Beijing) Electric Power Research Institute Co., Ltd	BCP	Enterprises	8
2546	Beijing Zhongdian Huada Electronic Design Co., Ltd	BCY	Enterprises	844	Beijing Huada Jiutian Technology Co., Ltd	BCY	Enterprises	8
5089	Potevio Information Technology Co.	BHD	Enterprises	8074	China Potevio	BHD	Enterprises	8
2375	Beijing Yingkerui Biomedical Research Co., Ltd	BFS	Enterprises	2374	Increasepharm	BCP	Enterprises	7
6910	Wei Ming Tianren Traditional Chinese Medicine Co., Ltd	BSY	Enterprises	10946	Beijing Kangrentang Pharmaceutical Co., Ltd	BSY	Enterprises	7
8030	Institute of Computing Technology, Chinese Academy of Sciences	BHD	Agency groups	15251	United Source Digital Audio and Video Technology (Beijing) Co., Ltd	BHD	Enterprises	7
609	Beijing Greenwell Technology Development Co., Ltd	BHD	Enterprises	9064	Beijing Greenway Technology Co., Ltd	BHD	Enterprises	6
6909	Wei Ming Bio-Agricultural Group Co., Ltd.	BHD	Enterprises	2114	Beijing Weiming Kaituo Crop Design Center Co., Ltd	BHD	Enterprises	6
7161	Xu Shengheng	BHD	Individuals	795	Beijing Hengyuan Technology Co., Ltd	BHD	Enterprises	6
7684	Zhang Weishe	BSY	Individuals	5470	Shou'an Industrial Fire Protection Co., Ltd	BSY	Enterprises	6
16	Patriot Digital Technology Co.	BHD	Enterprises	14	Patriot Electronic Technology Co.	BHD	Enterprises	5
1132	Beijing Jingwei Xinkang Pharmaceutical Technology Development Co., Ltd	BCP	Enterprises	7725	Zhang Yong	BHD	Individuals	5
2828	Chen Baijie	BDX	Individuals	1142	Beijing Jingyi Automation Technology Research Institute Co., Ltd	BXC	Enterprises	5
5166	Tsinghua University	BHD	Colleges & Universities	12939	Beijing Funat Innovation Technology Co., Ltd	BHD	Enterprises	5
8189	China Banknote Printing and Minting Group Co., Ltd.	BXC	Enterprises	15469	Baoding Banknote Paper Industry Co., Ltd	HBD	Enterprises	5
116	Baodong Mountain	BHD	Individuals	2188	Beijing Xinshoreline Mobile Multimedia Technology Co., Ltd	BHD	Enterprises	4
214	Beijing Bangnuo Storage Technology Co., Ltd	BHD	Enterprises	8504	Zhu Yaolong	BHD	Individuals	4
231	Beijing Peking University Founder Electronics Co., Ltd	BHD	Enterprises	537	Beijing Fangzheng Apabi Technology Co., Ltd	BHD	Enterprises	4
319	Beijing Bozhi Oasis Pharmaceutical Technology Co., Ltd	BDX	Enterprises	8804	Beijing Zhengda Oasis Pharmaceutical Co., Ltd	BTZ	Enterprises	4
1568	Beijing Qianluchun Technology Co., Ltd	BHD	Enterprises	6551	Tianshili Pharmaceutical Group Co., Ltd.	TBC	Enterprises	4
1915	Beijing SiFang Automation Co., Ltd.	BHD	Enterprises	10346	Beijing Sifang Jibao Engineering Technology Co., Ltd	BHD	Enterprises	4
3270	First Research Institute of the Ministry of Public Security of PRC	BHD	Agency groups	11415	Beijing Zhongdun Security Technology Group Co., Ltd	BHD	Enterprises	4
3496	Hanlang Technology (Beijing) Co., Ltd	BHD	Enterprises	11563	Duan Liuwen	BHD	Individuals	4
4385	Li Gangjin	BSY	Individuals	5470	Shou'an Industrial Fire Protection Co., Ltd	BSY	Enterprises	4
4967	Meng Guangzhen	BCY	Individuals	1204	Beijing Kanpur Environmental Protection Technology Co., Ltd	BPG	Enterprises	4
5313	Shenwei Pharmaceutical Technology Co., Ltd	HSJZ	Enterprises	5312	Shenwei Pharmaceutical Group Co., Ltd	HSJZ	Enterprises	4
6118	Tianjin Ruipu Biotechnology Co., Ltd	TDL	Enterprises	13759	Ruipu (Tianjin) Biopharmaceutical Co., Ltd	TDL	Enterprises	4
7731	Zhang Yu	HXT	Individuals	3833	Hebei Xinhe Biochemical Co., Ltd	HXT	Enterprises	4
7753	Zhang Zhengsheng	BHD	Individuals	6551	Tianshili Pharmaceutical Group Co., Ltd.	TBC	Enterprises	4
8030	Institute of Computing Technology, Chinese Academy of Sciences	BHD	Agency groups	5492	Shuguang Information Industry Co., Ltd	TBHXQ	Enterprises	4
8504	Zhu Yaolong	BHD	Individuals	214	Beijing Bangnuo Storage Technology Co., Ltd	BHD	Enterprises	4
525	Beijing Enhua Medical Research Institute Co., Ltd	BHD	Enterprises	9015	Beijing Saide Weikang Medical Research Institute	BHD	Enterprises	3
577	Beijing Furui Tiancheng Biotechnology Co., Ltd	BDX	Enterprises	1202	Beijing Kaiyin Technology Co., Ltd	BDX	Enterprises	3
714	Beijing Aerospace Power Research Institute	BFT	Agency groups	9326	Aerospace Long March Chemical Engineering Co., Ltd	BDX	Enterprises	3
720	Beijing Aerospace Petrochemical Technology Equipment Engineering Co., Ltd	BHD	Enterprises	9326	Aerospace Long March Chemical Engineering Co., Ltd	BDX	Enterprises	3
1038	Beijing Jiankai Technology Co., Ltd	BHD	Enterprises	9563	Tianjin Jiankai Technology Co., Ltd	TBHXQ	Enterprises	3
1678	Beijing Sannuo Jiayi Biotechnology Co., Ltd	BDX	Enterprises	10162	Shutaishen (Beijing) Biopharmaceutical Co., Ltd	BDX	Enterprises	3
1888	Beijing Shuangjie Distribution Automation Equipment Co., Ltd	BTZ	Enterprises	1887	Beijing Shuangjie Electric Co., Ltd	BHD	Enterprises	3
2114	Beijing Weiming Kaituo Crop Design Center Co., Ltd	BHD	Enterprises	6909	Wei Ming Bio-Agricultural Group Co., Ltd.	BHD	Enterprises	3
2311	Beijing Yiling Biotechnology Co., Ltd	BMY	Enterprises	10636	Lv Weiguang	BCY	Individuals	3
3120	Fatai (Tianjin) Technology Co., Ltd	TBC	Enterprises	6551	Tianshili Pharmaceutical Group Co., Ltd.	TBC	Enterprises	3
4189	Jin Lei	BCP	Individuals	12238	Beijing Bairen Medical Technology Co., Ltd	BCP	Enterprises	3
4216	BOE Technology Group Co., Ltd.	BCY	Enterprises	12256	Beijing BOE Vacuum Electrical Appliance Co., Ltd	BMY	Enterprises	3
5166	Tsinghua University	BHD	Colleges & Universities	1920	Beijing Sogou Technology Development Co., Ltd	BHD	Enterprises	3
5485	Shougang Group Co., Ltd	BSJS	Enterprises	13241	Beijing Shougang Huaxia Engineering Technology Co., Ltd	BSJS	Enterprises	3
5805	Tianjin Bohui Biotechnology Co., Ltd	TNK	Enterprises	6612	Wang Hemu	TNK	Individuals	3
6539	Tianjin University of Traditional Chinese Medicine	TJH	Colleges & Universities	6551	Tianshili Pharmaceutical Group Co., Ltd.	TBC	Enterprises	3
6848	Wang Yuwan	BHD	Individuals	409	Beijing Daweijia Biotechnology Co., Ltd	BHD	Enterprises	3
8041	Institute of Physics, Chinese Academy of Sciences	BHD	Agency groups	1985	Beijing Tianke Heda Semiconductor Co., Ltd	BDX	Enterprises	3
8182	Institute of Pharmacy, Chinese Academy of Medical Sciences	BXC	Agency groups	2172	Beijing Xiehe Pharmaceutical Co., Ltd	BDX	Enterprises	3
8210	CNOOC Tianjin Chemical Research and Design Institute Co., Ltd	THQ	Enterprises	7970	China National Offshore Oil Corporation Limited	BDC	Enterprises	3
8506	Zhuang Dezhong	BHD	Individuals	15657	Beijing Zhuoyi Maisi Technology Co., Ltd	BHD	Enterprises	3
253	Beijing Beimian Dongya Biotechnology Research Institute	BCP	Enterprises	1233	Beijing Kemei Dongya Biotechnology Co., Ltd	BCP	Enterprises	2
295	Beijing Boda High tech Co., Ltd	BHD	Enterprises	7742	Zhang Yuli	BHD	Individuals	2
379	Beijing Chuangying Technology Industry Group Co., Ltd	BDX	Enterprises	8855	Beijing Rainforest Pharmaceutical Technology Co., Ltd	BDX	Enterprises	2
393	Beijing Dabei Agricultural Science and Technology Research Institute	BHD	Enterprises	392	Beijing Dabei Agricultural Technology Group Co., Ltd	BHD	Enterprises	2
537	Beijing Fangzheng Apabi Technology Co., Ltd	BHD	Enterprises	8887	Beijing Gebu Technology Co., Ltd	BFT	Enterprises	2
590	Beijing Gaoguang Technology Co., Ltd	BHD	Enterprises	9051	Fu Xianrong	TNK	Individuals	2
613	Beijing Technology and Business University	BHD	Colleges & Universities	9068	Beijing Sanyou Huizhi Biotechnology Co., Ltd	BCP	Enterprises	2
683	Beijing Haineng Haite Petroleum Technology Development Co., Ltd	BHR	Enterprises	26	Anton Petroleum Technology (Group) Ltd.	BCY	Enterprises	2
712	Beihang University	BHD	Colleges & Universities	9284	Beijing Grid Tiandi Software Technology Co., Ltd	BHD	Enterprises	2
912	Beijing Huayi Shennong Pharmaceutical Technology Co., Ltd	BCP	Enterprises	379	Beijing Chuangying Technology Industry Group Co., Ltd	BDX	Enterprises	2
928	Beijing Chemical Machinery Co., Ltd	BCY	Enterprises	4297	Blue Star (Beijing) Chemical Machinery Co., Ltd	BDX	Enterprises	2
1145	Beijing Jingtian Technology Co., Ltd	BHD	Enterprises	9673	Lanxun Network Technology (Beijing) Co., Ltd	BHD	Enterprises	2
1358	Beijing Lingxun Huaye Technology Co., Ltd	BHD	Enterprises	5166	Tsinghua University	BHD	Colleges & Universities	2
1695	Beijing Shadong Biotechnology Co., Ltd	BMTG	Enterprises	5275	Shadong Biopharmaceutical (Tianjin) Co., Ltd	TBHXQ	Enterprises	2
1719	Beijing Shennongtan Pharmaceutical Technology Co., Ltd	BHD	Enterprises	10192	Zhang Ping	BHD	Individuals	2
1800	Beijing Aerospace Welding Materials Factory	BCP	Enterprises	9089	Beijing Aerospace Xinli Technology Co., Ltd	BHD	Enterprises	2
2113	Beijing Weiming Fuyuan Gene Drug Research Center Co., Ltd	BHD	Enterprises	6085	Tianjin Puying Biotechnology Co., Ltd	TBHXQ	Enterprises	2
2271	Beijing Yadu Technology Co., Ltd	BHD	Enterprises	2273	Beijing Yadu Indoor Environmental Protection Technology Co., Ltd	BCP	Enterprises	2
2369	Beijing Interlay Energy Conservation Technology Co., Ltd	BCP	Enterprises	2368	Beijing Interlay Technology Co., Ltd	BCP	Enterprises	2
2375	Beijing Yingkerui Biomedical Research Co., Ltd	BFS	Enterprises	10700	Beijing Tongrentang Health Pharmaceutical Co., Ltd	BDX	Enterprises	2
2395	Beijing University of Posts and Telecommunications	BHD	Colleges & Universities	9064	Beijing Greenway Technology Co., Ltd	BHD	Enterprises	2
2660	Beijing Zhongxing Microelectronics Co., Ltd	BHD	Enterprises	10936	Zhongxing Electronics Co., Ltd	TBHXQ	Enterprises	2
3254	Ge Jing	BHD	Individuals	11404	Beijing Kejingyuan Technology Co., Ltd	BSY	Enterprises	2
3314	Guo Hongxu	BXC	Individuals	1526	Beijing Prebosi Biotechnology Co., Ltd	BXC	Enterprises	2
3369	National Energy Group International Trade Co., Ltd	BDC	Enterprises	3371	National Energy Investment Group Co., Ltd	BDC	Enterprises	2
3437	State Grid DC Engineering Construction Co., Ltd	BDC	Enterprises	2075	Beijing Wanglian DC Engineering Technology Co., Ltd	BCP	Enterprises	2
3676	Hebei Kairui Chemical Co., Ltd	HCZ	Enterprises	11754	Hebei Kairui Chemical Co., Ltd	HCZ	Enterprises	2
3855	Hebei Ealing Pharmaceutical Research Institute Co.	HSJZ	Enterprises	2311	Beijing Yiling Biotechnology Co., Ltd	BMY	Enterprises	2
3855	Hebei Ealing Pharmaceutical Research Institute Co.	HSJZ	Enterprises	2312	Beijing Yiling Pharmaceutical Co., Ltd	BDX	Enterprises	2
3982	North China Petroleum Administration First Machinery Factory	HCZ	Enterprises	4238	Julong Steel Pipe Co., Ltd	HCZ	Enterprises	2
4035	Huang Jia	BHD	Individuals	12136	Beijing Keli Boao Instrument Technology Co., Ltd	BHD	Enterprises	2
4236	Juli Group Co., Ltd	HBD	Enterprises	12275	Juli Rigging Co., Ltd	HBD	Enterprises	2
4560	Li Zhenfeng	HSJZ	Individuals	3646	Hebei Jigao Chemical Fiber Co., Ltd	HSJZ	Enterprises	2
4604	Liang Bin	BCY	Individuals	1916	Beijing Sifang Rugang Concrete Products Co., Ltd	BCP	Enterprises	2
4680	Liu Hui	THX	Individuals	12584	Tianjin Longbai Biotechnology Technology Co., Ltd	TBHXQ	Enterprises	2
4996	Mo Wei	BXC	Individuals	12787	Tongyou (China) Technology Co., Ltd	TBHXQ	Enterprises	2
5006	Nankai University	TNK	Colleges & Universities	12798	Jinyao Darrentang Group Co., Ltd. Longshunrong Pharmaceutical Factory	TBHXQ	Enterprises	2
5100	Qihuang Pharmaceutical Technology Investment Co., Ltd	BCY	Enterprises	12881	Qinhuangdao Shanhaiguan Pharmaceutical Factory	HQHD	Enterprises	2
5106	Qianfang Jietong Technology Co., Ltd	BHD	Enterprises	2703	Beijing Ziguang Youma Technology Co., Ltd	BHD	Enterprises	2
5160	Qin Shengyi	BHD	Individuals	1593	Beijing Renchuang Technology Group Co., Ltd	BHD	Enterprises	2
5166	Tsinghua University	BHD	Colleges & Universities	2105	Beijing Weixinnuo Technology Co., Ltd	BHD	Enterprises	2
5166	Tsinghua University	BHD	Colleges & Universities	12989	North China Construction Group Co., Ltd	HBD	Enterprises	2
5359	Shijiazhuang Iron and Steel Co., Ltd	HSJZ	Enterprises	11691	Shijiazhuang Iron and Steel Co., Ltd	HSJZ	Enterprises	2
5420	Shijiazhuang Yiling Pharmaceutical Co., Ltd	HSJZ	Enterprises	2312	Beijing Yiling Pharmaceutical Co., Ltd	BDX	Enterprises	2
5510	Sifang Electric (Group) Co., Ltd	BHD	Enterprises	1915	Beijing SiFang Automation Co., Ltd.	BHD	Enterprises	2
5580	Sun Minxia	BHD	Individuals	13302	Beijing Senbok Intelligent Technology Co., Ltd	BHD	Enterprises	2
5635	Tang Jianzheng	BHD	Individuals	2197	Beijing Xinliji Vacuum Glass Technology Co., Ltd	BDX	Enterprises	2
5639	Tang Liande	HQHD	Individuals	3806	Hebei Tianren Pharmaceutical Co., Ltd	HQHD	Enterprises	2
5689	Tangshan Sanyou Group Chemical Fiber Co., Ltd	HTS	Enterprises	11792	Tangshan Sanyou Group Xingda Chemical Fiber Co., Ltd	HTS	Enterprises	2
5841	Tianjin Dashun Landscape Group Co., Ltd	TDL	Enterprises	6187	Tianjin Dongxin International Flower Co., Ltd	TDL	Enterprises	2
5842	Tianjin University	TNK	Colleges & Universities	8115	Sinopec Engineering Construction Co., Ltd	BCY	Enterprises	2
6234	Tianjin Elite Organic Polymer Co., Ltd	TBHXQ	Enterprises	13851	Tianjin Xinlihua Color Materials Co., Ltd	TXQ	Enterprises	2
6502	Tianjin Yumeijing Group Cosmetic Research and Development Co., Ltd	TNK	Enterprises	14045	Tianjin Yumeijing Group Co., Ltd	TNK	Enterprises	2
6576	Railway Fifth Survey and Design Institute	BDX	Scientific institutions	14107	China Railway Fifth Survey and Design Institute Group Co., Ltd	BDX	Enterprises	2
6607	Wanhua Chemical (Beijing) Co., Ltd	BCP	Enterprises	14132	Wanhua Hexiang Ecological Technology Co., Ltd	BCP	Enterprises	2
6768	Wang Shuming	BCY	Individuals	9467	Beijing Kangbeide Pharmaceutical Technology Development Co., Ltd	BFT	Enterprises	2
6778	Wang Tongshi	BCY	Individuals	14246	Beijing Proudon Technology Development Co., Ltd	BHD	Enterprises	2
6894	NetEase Information Technology (Beijing) Co., Ltd	BHD	Enterprises	14324	NetEase Youdao Information Technology (Beijing) Co., Ltd	BHD	Enterprises	2
6909	Wei Ming Bio-Agricultural Group Co., Ltd.	BHD	Enterprises	6911	Wei Ming Xingwang System Crop Design Frontier Laboratory (Beijing) Co., Ltd	BCP	Enterprises	2
7368	Yixin Xingye (Beijing) Technology Co., Ltd	BHD	Enterprises	4920	Ma Qingwei	BHD	Individuals	2
7440	Yu Zailin	BCY	Individuals	6085	Tianjin Puying Biotechnology Co., Ltd	TBHXQ	Enterprises	2
7443	Yu Li	BHD	Individuals	7071	Xinao Gasification Coal Mining Co., Ltd	HLF	Enterprises	2
7629	Zhang Liuping	BCY	Individuals	8017	Institute of Geology and Geophysics, Chinese Academy of Sciences	BCY	Agency groups	2
7870	Zheng Shuhua	HSJZ	Individuals	3646	Hebei Jigao Chemical Fiber Co., Ltd	HSJZ	Enterprises	2
8097	Institute of Radiology, Chinese Academy of Military Medical Sciences	BHD	Scientific institutions	8098	Institute of Radiology and Radiation Medicine, Chinese Academy of Military Medical Sciences, People's Liberation Army	BHD	Scientific institutions	2
8189	China Banknote Printing and Minting Group Co., Ltd.	BXC	Enterprises	15470	Zhongchao Special Anti Counterfeiting Technology Co., Ltd	BFT	Enterprises	2
8262	China Communications First Navigation Bureau First Engineering Co., Ltd	TBHXQ	Enterprises	14663	China Communications First Navigation Engineering Bureau Co., Ltd	TBHXQ	Enterprises	2
8343	Zhongshi Peptide (Beijing) Biotechnology Co., Ltd	BDX	Enterprises	8108	The Military Equipment Research Institute of the General Logistics Department of the People's Liberation Army of China	BHD	Scientific institutions	2
8425	Zhou Guirong	HSJZ	Individuals	5450	Shih Pharma Group Zhongqi Pharmaceutical Technology (Shijiazhuang) Co.	HSJZ	Enterprises	2
8453	Zhou Xiaoming	BDC	Individuals	15626	Tianjin Shitian Pharmaceutical Co., Ltd	TXQ	Enterprises	2
20	Axiomtek (Beijing) Technology Co.	BCY	Enterprises	8546	Thales (Beijing) Technology Co., Ltd	BCY	Enterprises	1
78	Baoshili (Tianjin) Technology Development Co., Ltd	TBC	Enterprises	3120	Fatai (Tianjin) Technology Co., Ltd	TBC	Enterprises	1
115	Paul Biopark Technology Co., Ltd	BTZ	Enterprises	8632	Beijing Zhongjia Paul Biotechnology Co., Ltd	BTZ	Enterprises	1
215	Beijing Bangtian Technology Co., Ltd	BHD	Enterprises	8721	Beijing Bangtian Information Technology Co., Ltd	BCY	Enterprises	1
231	Beijing Peking University Founder Electronics Co., Ltd	BHD	Enterprises	410	Peking University	BHD	Colleges & Universities	1
287	Beijing Fiberglass Research and Design Institute Co., Ltd	BYQ	Enterprises	286	Beijing Fiberglass Institute Composite Materials Co., Ltd	BYQ	Enterprises	1
287	Beijing Fiberglass Research and Design Institute Co., Ltd	BYQ	Enterprises	7896	Zhongcai Technology Wind Power Blade Co., Ltd	BYQ	Enterprises	1
319	Beijing Bozhi Oasis Pharmaceutical Technology Co., Ltd	BDX	Enterprises	1886	Beijing Shuanghe Modern Medical Technology Co., Ltd	BCY	Enterprises	1
391	Beijing Dabei Agricultural Animal Health Technology Co., Ltd	BHR	Enterprises	392	Beijing Dabei Agricultural Technology Group Co., Ltd	BHD	Enterprises	1
410	Peking University	BHD	Colleges & Universities	121	Peking University Founder Group Co., Ltd	BHD	Enterprises	1
410	Peking University	BHD	Colleges & Universities	8887	Beijing Gebu Technology Co., Ltd	BFT	Enterprises	1
524	Beijing Enfei General Equipment Technology Co., Ltd	BHD	Enterprises	9014	China Nonferrous Engineering Design and Research Institute	BHD	Scientific institutions	1
609	Beijing Greenwell Technology Development Co., Ltd	BHD	Enterprises	9065	Beijing Huayuan Green Technology Co., Ltd	BHD	Enterprises	1
615	Beijing University of Technology	BCY	Colleges & Universities	612	Beijing Institute of Technology Zhiyuan Technology Development Co., Ltd	BDX	Enterprises	1
667	Beijing Guoyao Longli Biopharmaceutical New Technology Co., Ltd	BHD	Enterprises	2064	Beijing Wanhui Shuanghe Pharmaceutical Co., Ltd	BMTG	Enterprises	1
710	Beijing Aviation Materials Research Institute Co., Ltd	BHD	Enterprises	7972	China Aviation Industry First Group Corporation Beijing Aviation Materials Research Institute	BHD	Enterprises	1
801	Beijing Mangrove Environmental Protection Technology Engineering Co., Ltd	BCP	Enterprises	1091	Beijing Jinyu Mangrove Environmental Protection Technology Co., Ltd	BCP	Enterprises	1
810	Beijing Hongyiyao Technology Development Co., Ltd	BDX	Enterprises	9391	Beijing Shengyiyao Technology Development Co., Ltd	BDX	Enterprises	1
828	Beijing Internet Starlight Information Technology Co., Ltd	BFT	Enterprises	3317	Guo Jiguang	BDC	Individuals	1
837	Beijing Huachang Xinye Geophysical Technology Service Co., Ltd	BCY	Enterprises	9413	Hou Shuqi	BCY	Individuals	1
842	Beijing Huachuang Shengda High tech Development Center	BHD	Enterprises	7995	China Huayun Technology Development Company	BHD	Enterprises	1
853	Beijing Huafu Engineering Co., Ltd	BCP	Enterprises	8119	China University of Petroleum, Beijing	BCP	Colleges & Universities	1
857	Beijing Huahao Zhongtian Biopharmaceutical Co., Ltd	BDX	Enterprises	3983	North China Pharmaceutical Co., Ltd.	HSJZ	Enterprises	1
909	Beijing Huaxintai Electromechanical Equipment Co., Ltd	BHD	Enterprises	9453	Beijing Huaxintai Technology Co., Ltd	BHD	Enterprises	1
911	Beijing Huayang Huimin Technology Co., Ltd	BHD	Enterprises	5569	Sun Houjun	BHD	Individuals	1
912	Beijing Huayi Shennong Pharmaceutical Technology Co., Ltd	BCP	Enterprises	1890	Beijing Shuanglu Pharmaceutical Co., Ltd	BHD	Enterprises	1
926	Beijing University of Chemical Technology	BCY	Colleges & Universities	9465	Beijing Huada Jierui Biotechnology Co., Ltd	BMY	Enterprises	1
972	Beijing Jiyeda Technology Co., Ltd	BXC	Enterprises	9512	Beijing Jiyeda Electric Co., Ltd	BXC	Enterprises	1
990	Beijing Jixing Century Technology Co., Ltd	BHD	Enterprises	989	Beijing Jixing United Electronic Technology Co., Ltd	BHD	Enterprises	1
1010	Beijing Jiade Runze Technology Co., Ltd	BHD	Enterprises	9538	Beijing Yuanxi Investment Co., Ltd	BCY	Enterprises	1
1034	Beijing Jianping Jiuxing Biomedical Technology Co., Ltd	BHD	Enterprises	8517	Zou Jianping	BHD	Individuals	1
1093	Beijing Jinyu Temple of Heaven Furniture Co., Ltd	BDC	Enterprises	9627	Beijing Jinyu Tongda Refractory Technology Co., Ltd	BHD	Enterprises	1
1130	Beijing Jingshi Yiyang Education Technology Co., Ltd	BXC	Enterprises	9660	Tongxin Yiyang (Beijing) Education Technology Co., Ltd	BXC	Enterprises	1
1230	Beijing Kelaibo Pharmaceutical Development Co., Ltd	BDX	Enterprises	2172	Beijing Xiehe Pharmaceutical Co., Ltd	BDX	Enterprises	1
1241	Beijing Koresis Gas Liquefaction Technology Co., Ltd	BHD	Enterprises	8033	Institute of Physical and Chemical Technology, Chinese Academy of Sciences	BHD	Agency groups	1
1246	Beijing Kexin Bicheng Pharmaceutical Technology Development Co., Ltd	BHD	Enterprises	7247	Yangzijiang Pharmaceutical Group Beijing Haiyan Pharmaceutical Co., Ltd	BCP	Enterprises	1
1285	Beijing Lanyu Chuangjie Technology Development Co., Ltd	BXC	Enterprises	241	Beijing Beiguang Electromechanical Technology Co., Ltd	BXC	Enterprises	1
1330	Beijing United Rongda Engineering Materials Technology Research Institute Co., Ltd	BHR	Enterprises	9893	Beijing United Rongda Engineering Materials Co., Ltd	BHR	Enterprises	1
1333	Beijing Lianxin Electronic Technology Development Company	BHD	Enterprises	9896	Agricultural Bank of China Limited	BHD	Enterprises	1
1371	Beijing Longke Ark Biotechnology Co., Ltd	BHD	Enterprises	9926	Beijing Zhongnong Yingtai Biotechnology Co., Ltd	BHD	Enterprises	1
1397	Beijing Green Bamboo Biotechnology Co., Ltd	BTZ	Enterprises	9950	Beijing Zhifei Green Bamboo Biopharmaceutical Co., Ltd	BDX	Enterprises	1
1406	Beijing Maite Science and Technology Co., Ltd	BSJS	Enterprises	383	Beijing Cishen Rare Earth Technology Development Co., Ltd	BHD	Enterprises	1
1409	Beijing Maibang Optoelectronic Instrument Co., Ltd	BDX	Enterprises	1306	Beijing Institute of Technology	BHD	Colleges & Universities	1
1435	Beijing Meixinzhi Pharmaceutical Technology Co., Ltd	BSJS	Enterprises	4110	Jiashitang Pharmaceutical Co., Ltd	BHD	Enterprises	1
1444	Beijing Mige Communication Technology Co., Ltd	BSJS	Enterprises	9987	Beijing Mibo Communication Technology Co., Ltd	BFT	Enterprises	1
1481	Beijing Neox Biotechnology Co., Ltd	BDC	Enterprises	576	Beijing Fulihuade Biopharmaceutical Technology Co., Ltd	BDC	Enterprises	1
1528	Beijing Puxi Scientific Instrument Co., Ltd	BHD	Enterprises	10052	Beijing Puxi General Instrument Co., Ltd	BPG	Enterprises	1
1544	Beijing Qiyun Enterprise Management Co., Ltd	BHD	Enterprises	1572	Beijing Qingniu Technology Co., Ltd	BSJS	Enterprises	1
1552	Beijing Automotive Group Co., Ltd	BSY	Enterprises	1553	Beijing Automotive Research Institute Co., Ltd	BSY	Enterprises	1
1570	Beijing Qin Tian Science&Technology Group Co., Ltd.	BFT	Enterprises	2042	Beijing Tongyoucheng Technology Development Co., Ltd	BFT	Enterprises	1
1572	Beijing Qingniu Technology Co., Ltd	BSJS	Enterprises	10090	Beijing Huayun Internet Technology Co., Ltd	BSJS	Enterprises	1
1631	Beijing Ruisai Technology Co., Ltd	BCY	Enterprises	10128	Beijing Ruisai Changcheng Aviation Measurement and Control Technology Co., Ltd	BDX	Enterprises	1
1649	Beijing Saidechuang Biotechnology Co., Ltd	BDX	Enterprises	10145	Beijing Jinpujia Medical Technology Co., Ltd	BDX	Enterprises	1
1706	Beijing Shenfa Technology Co., Ltd	BHD	Enterprises	4997	David Mo	BHD	Individuals	1
1748	Beijing Normal University	BHD	Colleges & Universities	8175	Beijing Union Medical College Hospital of the Chinese Academy of Medical Sciences	BDC	Agency groups	1
1752	Beijing Shida Demei Technology Co., Ltd	BCY	Enterprises	10228	Beijing Demei High tech Technology Co., Ltd	BCY	Enterprises	1
1758	Beijing Times Taoyuan Environmental Technology Co., Ltd	BHD	Enterprises	8023	Institute of Engineering Thermophysics, Chinese Academy of Sciences	BHD	Agency groups	1
1804	Huairou District Institute of Medicinal Plants in Beijing	BHR	Agency groups	10255	Beijing Aikeneng Biotechnology Development Co., Ltd	BHR	Enterprises	1
1820	Institute of Animal Husbandry and Veterinary Medicine, Beijing Academy of Agricultural and Forestry Sciences	BHD	Scientific institutions	1819	Beijing Academy of Agriculture and Forestry Sciences	BHD	Agency groups	1
1829	Beijing Municipal Engineering Research Institute	BXC	Agency groups	1847	Beijing Municipal Construction Group Co., Ltd	BXC	Enterprises	1
1840	Beijing Xibo Medical Technology Development Company	BHD	Enterprises	10293	Su Sheng	BHD	Individuals	1
1847	Beijing Municipal Construction Group Co., Ltd	BXC	Enterprises	1829	Beijing Municipal Engineering Research Institute	BXC	Agency groups	1
1858	Beijing Shouchuang Atmospheric Environment Technology Co., Ltd	BDX	Enterprises	6780	Wang Wei	BHD	Individuals	1
1880	Beijing Digital Osen Recognition Technology Co., Ltd	BHD	Enterprises	2571	Beijing Zhongke Aosen Technology Co., Ltd	BHD	Enterprises	1
1915	Beijing SiFang Automation Co., Ltd.	BHD	Enterprises	5510	Sifang Electric (Group) Co., Ltd	BHD	Enterprises	1
1916	Beijing Sifang Rugang Concrete Products Co., Ltd	BCP	Enterprises	1796	Beijing Highway and Bridge Construction Group Co., Ltd	BSY	Enterprises	1
1960	Beijing Tengtuo Technology Co., Ltd	BHD	Enterprises	10078	Beijing Peking University Qianfang Technology Co., Ltd	BHD	Enterprises	1
2000	Beijing Tianshikang Pharmaceutical Technology Development Co., Ltd	BHD	Enterprises	10407	Beijing Puerkang Pharmaceutical High tech Co., Ltd	BHD	Enterprises	1
2042	Beijing Tongyoucheng Technology Development Co., Ltd	BFT	Enterprises	1570	Beijing Qin Tian Science&Technology Group Co., Ltd.	BFT	Enterprises	1
2045	Beijing Tongyuan Pharmaceutical Technology Co., Ltd	BCP	Enterprises	10442	Beijing Sifang Tongyuan Health Food Co., Ltd	BCP	Enterprises	1
2074	Beijing Wang Zhihe Food Group Co., Ltd. Wang Zhihe Food Factory	BHD	Enterprises	10462	Beijing Shounong Flavor Industry Group Co., Ltd	BHD	Enterprises	1
2120	Beijing Wooqi Data Co., Ltd	BCY	Enterprises	10499	Beijing Yicheng Xintong Smart Card Technology Co., Ltd	BHD	Enterprises	1
2141	Beijing Xipol Technology Development Co., Ltd	BCY	Enterprises	4305	Langfang Haobo Diamond Co., Ltd	HLF	Enterprises	1
2156	Beijing Xiangkun Water Construction Co., Ltd	BHD	Enterprises	10525	Beijing Urban and Rural Construction Group Co., Ltd	BFT	Enterprises	1
2178	Beijing Mood Interactive Information Technology Co., Ltd	BCY	Enterprises	10541	Beijing Mood New Media Advertising Co., Ltd	BCY	Enterprises	1
2237	Beijing Xinghao Pharmaceutical Co., Ltd	BDX	Enterprises	2236	Beijing Xinghao Jiayu Pharmaceutical Technology Co., Ltd	BDX	Enterprises	1
2262	Beijing Xuntong Jiawang Network Technology Co., Ltd	BHD	Enterprises	10603	Sina Technology (China) Co., Ltd	BHD	Enterprises	1
2368	Beijing Interlay Technology Co., Ltd	BCP	Enterprises	10694	Beijing Interlay Technology Co., Ltd	BCP	Enterprises	1
2374	Increasepharm	BCP	Enterprises	10700	Beijing Tongrentang Health Pharmaceutical Co., Ltd	BDX	Enterprises	1
2388	Beijing Youbai Technology Co., Ltd	BDC	Enterprises	9003	Beijing Tianjie Superior Technology Co., Ltd	BXC	Enterprises	1
2447	Beijing Zehua Chemical Engineering Co., Ltd	BHD	Enterprises	2448	Beijing Zehua Kaitai Technology Development Co., Ltd	BHD	Enterprises	1
2448	Beijing Zehua Kaitai Technology Development Co., Ltd	BHD	Enterprises	2447	Beijing Zehua Chemical Engineering Co., Ltd	BHD	Enterprises	1
2462	Beijing Zhangxun Interactive Information Technology Co., Ltd	BHD	Enterprises	10791	Beijing Zhangzhong Unlimited Information Technology Co., Ltd	BHD	Enterprises	1
2463	Beijing Zhaoyan New Drug Research Center Co., Ltd	BDX	Enterprises	1678	Beijing Sannuo Jiayi Biotechnology Co., Ltd	BDX	Enterprises	1
2464	Beijing Zhaori Technology Co., Ltd	BHD	Enterprises	10792	Beijing Zhaori Technology Co., Ltd	BHD	Enterprises	1
2494	Beijing Proton Technology Development Co., Ltd	BHD	Enterprises	10815	Beijing Daji Kangming Medical Equipment Co., Ltd	BDX	Enterprises	1
2566	Beijing Zhongjian Architectural Science Research Institute Co., Ltd	BFT	Enterprises	8010	China Construction First Bureau (Group) Co., Ltd	BFT	Enterprises	1
2602	Beijing Zhongke Yaguang Biotechnology Co., Ltd	BHD	Enterprises	6526	Tianjin Zhongheng Yaguang Biotechnology Co., Ltd	TBHXQ	Enterprises	1
2613	Beijing Zhongkuo Technology Co., Ltd	BHD	Enterprises	3907	He Dexin	BHD	Individuals	1
2662	Beijing University of Chinese Medicine	BCY	Colleges & Universities	7510	Zhang Bing	BCY	Individuals	1
2832	Chen Bin	BHD	Individuals	7989	China Astronaut Research and Training Center	BHD	Others	1
2850	Chen Jifeng	BCY	Individuals	2141	Beijing Xipol Technology Development Co., Ltd	BCY	Enterprises	1
2908	Chengde Ciyuan Mining Group Co., Ltd	HCD	Enterprises	11138	Beijing Shengya Yuda Biotechnology Co., Ltd	BCY	Enterprises	1
2936	Cheng Yiyu	TBC	Individuals	6551	Tianshili Pharmaceutical Group Co., Ltd.	TBC	Enterprises	1
2983	Dagang Oilfield Group Co., Ltd	TBHXQ	Enterprises	8129	China National Petroleum Corporation Bohai Drilling & Exploration Engineering Co.	TBHXQ	Enterprises	1
3039	Ding Zhiyuan	HHS	Individuals	4105	Jizhou Zhongyi Composite Materials Co., Ltd	HHS	Enterprises	1
3095	Du Xinlin	BHD	Individuals	755	Beijing Hekang New Energy Technology Co., Ltd	BDX	Enterprises	1
3143	Feijiu Medical Technology (Beijing) Co., Ltd	BHD	Enterprises	712	Beihang University	BHD	Colleges & Universities	1
3143	Feijiu Medical Technology (Beijing) Co., Ltd	BHD	Enterprises	1563	Beijing Qianyue Health Management Co., Ltd	BHD	Enterprises	1
3143	Feijiu Medical Technology (Beijing) Co., Ltd	BHD	Enterprises	11315	Qianyue Health Management Co., Ltd	BHD	Enterprises	1
3175	Fu Guilan	TBHXQ	Individuals	6429	Tianjin Wangyuan Industry and Trade Co., Ltd	TXQ	Enterprises	1
3196	Central Iron & Steel Research Institute Co.	BHD	Enterprises	585	Beijing Gangyan Gaona Technology Co., Ltd	BHD	Enterprises	1
3376	Tianjin Branch of National Hybrid Rice Engineering Technology Research Center	TJN	Scientific institutions	6410	Tianjin Tianlong Agricultural Technology Co., Ltd	TBHXQ	Enterprises	1
3403	Electric Power Scientific Research Institute of State Grid Hebei Electric Power Co.	HSJZ	Enterprises	3398	State Grid Hebei Energy Technology Service Co., Ltd	HSJZ	Enterprises	1
3477	Han Hua	BCP	Individuals	2276	Beijing Asia Pacific Space Titanium Industry Co., Ltd	BCP	Enterprises	1
3496	Hanlang Technology (Beijing) Co., Ltd	BHD	Enterprises	5564	Sun Gang	BHD	Individuals	1
3567	Hebei Semiconductor Research Institute (13th Research Institute of China Electronics Technology Corporation)	HSJZ	Enterprises	3736	Hebei Puxing Electronic Technology Co., Ltd	HSJZ	Enterprises	1
3591	Hebei Deyuan Pipe Industry Manufacturing Co., Ltd	HSJZ	Enterprises	9580	China Mobile Communications Group Design Institute Co., Ltd	BHD	Enterprises	1
3624	Hebei Hengli Group Pharmaceutical Co., Ltd	HXT	Enterprises	11717	Beijing Kangbide Pharmaceutical Co., Ltd	BDX	Enterprises	1
3654	Hebei Construction Group Co., Ltd	HBD	Enterprises	5842	Tianjin University	TNK	Colleges & Universities	1
3736	Hebei Puxing Electronic Technology Co., Ltd	HSJZ	Enterprises	3567	Hebei Semiconductor Research Institute (13th Research Institute of China Electronics Technology Corporation)	HSJZ	Enterprises	1
3754	Hebei Shensi New Materials Technology Co., Ltd	HLF	Enterprises	11868	Beijing Lianfeixiang Technology Co., Ltd	BDC	Enterprises	1
3877	Hebei Zhangyao Co., Ltd	HZJK	Enterprises	11962	Hebei Xinzhang Pharmaceutical Co., Ltd	HZJK	Enterprises	1
3941	Hou Baoquan	BHD	Individuals	12032	China Civil Engineering Group Co., Ltd	BHD	Enterprises	1
3965	Hu Xiaodong	BCY	Individuals	12045	Beijing Xiangbo Technology Co., Ltd	BCY	Enterprises	1
3982	North China Petroleum Administration First Machinery Factory	HCZ	Enterprises	4023	Huayou Steel Pipe Co., Ltd	HCZ	Enterprises	1
4007	China Resources Sanjiu (Tangshan) Pharmaceutical Co., Ltd	HTS	Enterprises	3494	Han Zhiqiang	HTS	Individuals	1
4060	Huang Yushun	BFT	Individuals	962	Beijing Huite Youbao Electromechanical Co., Ltd	BDX	Enterprises	1
4110	Jiashitang Pharmaceutical Co., Ltd	BHD	Enterprises	12184	Beijing Jiashitang Biopharmaceutical Co., Ltd	BHD	Enterprises	1
4154	Jiang Jianguo	HSJZ	Individuals	11551	Shijiazhuang Cangnuo Pharmaceutical Co., Ltd	HSJZ	Enterprises	1
4168	Jiang Xiaohai	BCY	Individuals	2462	Beijing Zhangxun Interactive Information Technology Co., Ltd	BHD	Enterprises	1
4258	Kangchen Pharmaceutical Co., Ltd	BHD	Enterprises	1207	Beijing Kangchen Pharmaceutical Co., Ltd	BMY	Enterprises	1
4359	Li Bao'an	TNK	Individuals	12364	Tianjin Haizhihuang Technology Co., Ltd	TDL	Enterprises	1
4498	Li Xiangzhe	BHD	Individuals	12466	Beijing Northland Biotechnology Co., Ltd	BHD	Enterprises	1
4608	Liang Linhua	BXC	Individuals	1916	Beijing Sifang Rugang Concrete Products Co., Ltd	BCP	Enterprises	1
4618	Liao Chunsheng	BHD	Individuals	9767	Zhongxi (Beijing) Rare Earth Research Institute Co., Ltd	BHD	Enterprises	1
4682	Liu Jiwu	BHD	Individuals	12586	Beijing Zhongfei Boke Technology Co., Ltd	BHD	Enterprises	1
4752	Liu Wenxi	TNK	Individuals	5896	Tianjin Guanlibo Petroleum Technology Co., Ltd	TBHXQ	Enterprises	1
4753	Liu Wenyin	BHD	Individuals	203	Beijing Baiwen Baida Network Technology Co., Ltd	BHD	Enterprises	1
4860	Luo Ming	BCY	Individuals	1237	Beijing Copster Automation Instrument Co., Ltd	BDX	Enterprises	1
4864	Luo Tianyi	BFT	Individuals	12702	Beijing Luodan Hezhong Electrical Technology Co., Ltd	BFT	Enterprises	1
4865	Luo Wensheng	BFT	Individuals	1740	Beijing Shengda Huayuan Technology Co., Ltd	BFT	Enterprises	1
4910	Ma Jinghuan	THX	Individuals	6079	Tianjin Ouna Marine Technology Development Co., Ltd	TBHXQ	Enterprises	1
4997	David Mo	BHD	Individuals	1706	Beijing Shenfa Technology Co., Ltd	BHD	Enterprises	1
5008	Nan Xianghao	BSJS	Individuals	12814	Beijing Yihengxin Technology Certification Co., Ltd	BSJS	Enterprises	1
5100	Qihuang Pharmaceutical Technology Investment Co., Ltd	BCY	Enterprises	12879	Beijing Liboyuan Medical Research Institute	BCP	Enterprises	1
5100	Qihuang Pharmaceutical Technology Investment Co., Ltd	BCY	Enterprises	12880	Beijing Qihuang Pharmaceutical Co., Ltd	BPG	Enterprises	1
5183	Qu Zhaosong	BCP	Individuals	5242	Runkaihe Information System Technology Development (Beijing) Co., Ltd	BHD	Enterprises	1
5197	Quan Yingbin	BDC	Individuals	13033	Beijing Quanyingbin Flour Food Technology Development Center	BDC	Enterprises	1
5261	Sanhe Yanjiao Xinyu High tech Ceramic Materials Co., Ltd	HLF	Enterprises	13075	Chengde Jinke Technology Co., Ltd	HCD	Enterprises	1
5325	Shen Wei	BSJS	Individuals	13127	Beijing Kangpaite Medical Equipment Co., Ltd	BDX	Enterprises	1
5343	Shi Haifeng	BFT	Individuals	2459	Beijing Changzheng Tianmin High tech Co., Ltd	BDX	Enterprises	1
5361	Shijiazhuang Guojing Enterprise Management Service Group Co., Ltd	HSJZ	Enterprises	13144	Tongwan Zhenji Food Co., Ltd	HSJZ	Enterprises	1
5424	Shijiazhuang Banknote Printing Co., Ltd	HSJZ	Enterprises	8189	China Banknote Printing and Minting Group Co., Ltd.	BXC	Enterprises	1
5450	Shih Pharma Group Zhongqi Pharmaceutical Technology (Shijiazhuang) Co.	HSJZ	Enterprises	5449	Shiyao Group Zhongnuo Pharmaceutical (Shijiazhuang) Co., Ltd	HSJZ	Enterprises	1
5572	Sun Jianguo	BDC	Individuals	13297	Ruisimai (Beijing) Trading Co., Ltd	BCY	Enterprises	1
5585	Sun Weiwei	TBHXQ	Individuals	13308	Tianjin Zhongli Shendun Electronic Technology Co., Ltd	TNK	Enterprises	1
5590	Sun Wenfeng	BMY	Individuals	13310	Beijing Panmei Leite Technology Co., Ltd	BHR	Enterprises	1
5625	Tang Hua	THP	Individuals	13335	Tianjin Saier Biotechnology Co., Ltd	TBHXQ	Enterprises	1
5807	Tianjin Bona Health Industry Development Co., Ltd	TBHXQ	Enterprises	13463	Tianjin Bona Aijie Technology Co., Ltd	TBHXQ	Enterprises	1
5842	Tianjin University	TNK	Colleges & Universities	13503	Offshore Oil Engineering Co., Ltd	TDL	Enterprises	1
5903	Tianjin Haichi Chemical Technology Co., Ltd	TNK	Enterprises	5891	Tianjin Goldsichuang Anti Counterfeiting Technology Co., Ltd	TNK	Enterprises	1
6005	Tianjin Development Zone Shuaijia Commercial Marketing Co., Ltd	TBHXQ	Enterprises	6006	Tianjin Development Zone Tairen Biotechnology Co., Ltd	TBHXQ	Enterprises	1
6032	Tianjin University of Technology	TXQ	Colleges & Universities	13689	Beijing Dehupu Chemical Technology Co., Ltd	BSY	Enterprises	1
6072	Tianjin Nanda Castor Engineering Technology Co., Ltd	TDL	Enterprises	5907	Tianjin Haina Castor Industry Development Co., Ltd	TDL	Enterprises	1
6118	Tianjin Ruipu Biotechnology Co., Ltd	TDL	Enterprises	5239	Ruipu (Baoding) Biopharmaceutical Co., Ltd	HBD	Enterprises	1
6183	Tianjin Dingshuo Technology Development Co., Ltd	TXQ	Enterprises	6184	Tianjin Dingshuo Science and Trade Co., Ltd	TBHXQ	Enterprises	1
6184	Tianjin Dingshuo Science and Trade Co., Ltd	TBHXQ	Enterprises	6183	Tianjin Dingshuo Technology Development Co., Ltd	TXQ	Enterprises	1
6226	Tianjin Golden Anchor Group Co., Ltd	TBC	Enterprises	13846	Tianjin Golden Anchor Technology Development Co., Ltd	TBC	Enterprises	1
6297	Tianjin Tianjiao Chemical Co., Ltd	THQ	Enterprises	6296	Tianjin Tianjiao Radiation Curing Materials Co., Ltd	TNH	Enterprises	1
6309	Tianjin Weiman Biomaterials Co., Ltd	TBHXQ	Enterprises	13818	Tianjin Saining Biotechnology Co., Ltd	TBHXQ	Enterprises	1
6313	Tianjin Xianhebang Steel Anti corrosion Engineering Co., Ltd	TBC	Enterprises	13916	Tianjin Xianhebang Zinc Permeating Metal Products Co., Ltd	TBC	Enterprises	1
6317	Tianjin Rubber and Plastic Machinery Research Institute Co., Ltd	TBHXQ	Enterprises	13919	Zhang Zhiquan	TBHXQ	Individuals	1
6417	Tianjin Tianshili New Resource Pharmaceutical Co., Ltd	TBC	Enterprises	6416	Tianjin Tianshili Modern Traditional Chinese Medicine Resources Co., Ltd	TBC	Enterprises	1
6455	Tianjin Xinye Industry and Trade Development Co., Ltd	TBHXQ	Enterprises	9938	Tianjin Haitai Environmental Protection Technology Development Co., Ltd	TBHXQ	Enterprises	1
6466	Tianjin Pharmaceutical Research Institute Co.	TBHXQ	Enterprises	11968	Hebei Aierhaitai Pharmaceutical Co., Ltd	HSJZ	Enterprises	1
6466	Tianjin Pharmaceutical Research Institute Co.	TBHXQ	Enterprises	5933	Tianjin Hongri Pharmaceutical Co., Ltd	TWQ	Enterprises	1
6509	Tianjin Cloud Ecological Information Technology Co., Ltd	TXQ	Enterprises	5903	Tianjin Haichi Chemical Technology Co., Ltd	TNK	Enterprises	1
6549	Tianrun Cheng (Beijing) Resource Energy Conservation Technology Co., Ltd	BHD	Enterprises	5751	Tianhao Environment Co., Ltd	BCY	Enterprises	1
6570	Tian Ye	HSJZ	Individuals	14104	Shijiazhuang Yuhui Pharmaceutical Co., Ltd	HSJZ	Enterprises	1
6582	Universal Optoelectronic Technology (Beijing) Co., Ltd	BHD	Enterprises	590	Beijing Gaoguang Technology Co., Ltd	BHD	Enterprises	1
6612	Wang Hemu	TNK	Individuals	5821	Tianjin Chaoran Biotechnology Co., Ltd	TBHXQ	Enterprises	1
6614	Wang Qunjie	TBHXQ	Individuals	13464	Tianjin Bona Ejer Technology Co., Ltd	TBHXQ	Enterprises	1
6634	Wang Chuanjian	TNK	Individuals	6097	Tianjin Qingsong Medical Technology Co., Ltd	TBHXQ	Enterprises	1
6695	Wang Jinyu	BHD	Individuals	14197	Beijing Dongfang Guangshi Technology Co., Ltd	BCP	Enterprises	1
6757	Wang Sheng'an	BHD	Individuals	899	Beijing Huawei Telecom Technology Co., Ltd	BHD	Enterprises	1
6813	Wang Xuesong	BHD	Individuals	1917	Beijing Sihuan Pharmaceutical Co., Ltd	BTZ	Enterprises	1
6854	Wang Yue	BHD	Individuals	2340	Beijing Yirui Xinchuang Technology Co., Ltd	BHD	Enterprises	1
6886	Wang Zhisen	HSJZ	Individuals	11551	Shijiazhuang Cangnuo Pharmaceutical Co., Ltd	HSJZ	Enterprises	1
6904	Kui Gonghai	BFS	Individuals	14332	Beijing Jingjufeng Energy Control Equipment Co., Ltd	BFT	Enterprises	1
6934	Wen Zhiting	BFT	Individuals	1149	Beijing Jingcheng Juxin Technology Development Co., Ltd	BHD	Enterprises	1
6970	Wu Mengtao	TBHXQ	Individuals	14367	Tianjin Bamo Technology Co., Ltd	TBHXQ	Enterprises	1
6976	Wu Shuxun	HSJZ	Individuals	14371	Beijing Nuopule Huiming Elderly Care Enterprise Management Co., Ltd	BTZ	Enterprises	1
6999	Wu Jintian	BHD	Individuals	1629	Beijing Ruili Analytical Instrument Co., Ltd	BCY	Enterprises	1
7003	Wu Yongxin	THX	Individuals	8344	Zhongshui North Survey, Design and Research Co., Ltd	THX	Enterprises	1
7013	Xia Qixiao	BCY	Individuals	16	Patriot Digital Technology Co.	BHD	Enterprises	1
7151	Xu Hulin	BFT	Individuals	1570	Beijing Qin Tian Science&Technology Group Co., Ltd.	BFT	Enterprises	1
7173	Xu Yaowu	BCY	Individuals	14509	Beijing Baoyuan Investment Management Co., Ltd	BCY	Enterprises	1
7235	Yan Hao	THX	Individuals	6203	Tianjin Hankang Pharmaceutical Biotechnology Co., Ltd	TBHXQ	Enterprises	1
7276	Yang Jun	BCY	Individuals	14655	Beijing Baiaona High tech Co., Ltd	BFS	Enterprises	1
7286	Yang Qinglai	HCZ	Individuals	14666	Hebei Zhongbo Explosion proof Tool Group Co., Ltd	HCZ	Enterprises	1
7420	Yu Chengchun	THQ	Individuals	14763	Tianjin Shengcheng Environmental Technology Development Co., Ltd	TBC	Enterprises	1
7435	Yu Xianze	BCY	Individuals	2908	Chengde Ciyuan Mining Group Co., Ltd	HCD	Enterprises	1
7526	Zhang Dongsheng	BHD	Individuals	14832	New Energy Power (Beijing) Electrical Technology Co., Ltd	BDX	Enterprises	1
7537	Zhang Genfa	HSJZ	Individuals	3051	Dongfang Jiule Automotive Safety Airbag Co., Ltd	HSJZ	Enterprises	1
7602	Zhang Junli	HLF	Individuals	5	Alt Automotive Technology Co.	BDX	Enterprises	1
7606	Zhang Kaiyuan	BHD	Individuals	1583	Beijing Qingxin Environmental Technology Co., Ltd	BHD	Enterprises	1
7621	Zhang Limin	BHD	Individuals	14894	Beijing Koriduo Technology Co., Ltd	BHD	Enterprises	1
7626	Zhang Lin	BHD	Individuals	10778	Beijing Subang Network Technology Co., Ltd	BHD	Enterprises	1
7646	Zhang Qing	BCY	Individuals	402	Beijing Daqing Biotechnology Co., Ltd	BHD	Enterprises	1
7647	Zhang Qinglong	TBC	Individuals	6551	Tianshili Pharmaceutical Group Co., Ltd.	TBC	Enterprises	1
7656	Zhang Runsong	BHD	Individuals	14915	Beijing Aerospace Hongda Optoelectronic Technology Co., Ltd	BHD	Enterprises	1
7747	Zhang Zengqi	BFT	Individuals	1887	Beijing Shuangjie Electric Co., Ltd	BHD	Enterprises	1
7761	Zhang Zongjian	BCY	Individuals	14981	Beijing Guangyuan Yinong Chemical Co., Ltd	BHD	Enterprises	1
7761	Zhang Zongjian	BCY	Individuals	640	Beijing Guangyuan Credit Fine Chemical Technology Development Center	BHD	Enterprises	1
7768	Zhang Ronghui	BHD	Individuals	1330	Beijing United Rongda Engineering Materials Technology Research Institute Co., Ltd	BHR	Enterprises	1
7771	Great Wall Lubricant Application Research Center Co., Ltd	BHD	Enterprises	8124	China Petroleum and Chemical Corporation Limited	BCY	Enterprises	1
7843	Zhao Zhangguang	BDX	Individuals	15037	Beijing Zhangguang 101 Technology Co., Ltd	BDX	Enterprises	1
7856	Zheng Fang	BHD	Individuals	12936	Beijing Yidu Yintong Technology Co., Ltd	BHD	Enterprises	1
7875	Zhi Nan	BDC	Individuals	12732	Beijing Tongren Hospital Affiliated to Capital Medical University	BDC	Agency groups	1
7927	China Shipbuilding Industry Group Power Co., Ltd	HBD	Enterprises	7928	Industrial Battery Branch of China Shipbuilding Industry Corporation Power Co., Ltd	HBD	Enterprises	1
7929	718th Research Institute of China Shipbuilding Industry Corporation (Handan Purification Equipment Research Institute)	HHD	Enterprises	15088	Handan Pairui Electric Appliance Co., Ltd	HHD	Enterprises	1
7959	China Textile Industry Design Institute Co., Ltd	BHD	Enterprises	15128	China National Textile and Chemical Fiber Engineering Corporation	BHD	Enterprises	1
7960	China Academy of Textile Sciences Co., Ltd	BCY	Enterprises	15129	China Textile Standard Inspection and Certification Co., Ltd	BCY	Enterprises	1
7960	China Academy of Textile Sciences Co., Ltd	BCY	Enterprises	8124	China Petroleum and Chemical Corporation Limited	BCY	Enterprises	1
7987	China Aerospace Times Electronics	BHD	Enterprises	15153	China Aerospace Era Optoelectronic Technology Co., Ltd	BHD	Enterprises	1
7989	China Astronaut Research and Training Center	BHD	Others	8978	Beijing Dongfanghong Aerospace Biotechnology Co., Ltd	BHR	Enterprises	1
8017	Institute of Geology and Geophysics, Chinese Academy of Sciences	BCY	Agency groups	15188	Zhongke Jiancheng Mineral Technology (Beijing) Co., Ltd	BHD	Enterprises	1
8030	Institute of Computing Technology, Chinese Academy of Sciences	BHD	Agency groups	6530	Tianjin Zhongke Blue Whale Information Technology Co., Ltd	TBHXQ	Enterprises	1
8050	China Lekai Group Co., Ltd	HBD	Enterprises	15325	Tianjin Lekai Film Co., Ltd	THX	Enterprises	1
8051	China Unicom	BXC	Enterprises	8052	China United Network Communications Group Co., Ltd.	BXC	Enterprises	1
8068	Institute of Biological Control, Chinese Academy of Agricultural Sciences	BHD	Agency groups	8065	Institute of Agricultural Environment and Sustainable Development, Chinese Academy of Agricultural Sciences	BHD	Agency groups	1
8113	China Shenhua Energy Co	BDC	Enterprises	3368	State Energy Group Guohua Electric Power Co., Ltd	BCY	Enterprises	1
8125	China Petroleum and Chemical Corporation Limited Beijing Beihua Institute Yanshan Branch	BFS	Enterprises	15416	Sinopec Beijing Yanshan Petrochemical Co., Ltd	BFS	Enterprises	1
8145	China National Petroleum Pipeline Science Research Institute Co., Ltd	HLF	Enterprises	8146	China National Petroleum Corporation Limited	BXC	Enterprises	1
8147	China Food Fermentation Industry Research Institute Co., Ltd	BCY	Enterprises	15428	Beijing Zhongshi Haishi Biotechnology Co., Ltd	BCY	Enterprises	1
8160	Railway Architecture Research Institute of China Academy of Railway Sciences Group Co., Ltd	BHD	Enterprises	6577	Tieke Testing Co., Ltd	BHD	Enterprises	1
8169	China Netcom	BXC	Enterprises	15451	China Unicom Digital Technology Co., Ltd	BXC	Enterprises	1
8174	China Metallurgical Technology Corporation	BDC	Enterprises	15453	China Steel Equipment Co., Ltd	BHD	Enterprises	1
8182	Institute of Pharmacy, Chinese Academy of Medical Sciences	BXC	Agency groups	5450	Shih Pharma Group Zhongqi Pharmaceutical Technology (Shijiazhuang) Co.	HSJZ	Enterprises	1
8187	China Medical Research and Development Center Co., Ltd	BCP	Enterprises	2374	Increasepharm	BCP	Enterprises	1
8189	China Banknote Printing and Minting Group Co., Ltd.	BXC	Enterprises	5424	Shijiazhuang Banknote Printing Co., Ltd	HSJZ	Enterprises	1
8252	China Communications Tianjin Port Engineering Research Institute Co., Ltd	THX	Enterprises	14663	China Communications First Navigation Engineering Bureau Co., Ltd	TBHXQ	Enterprises	1
8302	Zhonglan Membrane Technology Co., Ltd	BCY	Enterprises	15531	Blue Star Cleaning Engineering Co., Ltd	BSY	Enterprises	1
8448	Zhou Shuping	BXC	Individuals	15623	Beijing Novikon Pharmaceutical Technology Co., Ltd	BDX	Enterprises	1
8517	Zou Jianping	BHD	Individuals	1034	Beijing Jianping Jiuxing Biomedical Technology Co., Ltd	BHD	Enterprises	1

## Sheet: 2010-2015
Transferor's ID Number	Transferor's Name	Transferor's address	Organization type	Transferee's ID Number	Transferee's Name	Transferee's address	Organization type	Weight
14	Patriot Electronic Technology Co.	BHD	Enterprises	13	Patriot Electronic Technology (Tianjin) Co.	TDL	Enterprises	1
69	Baishan (Tangshan) Pharmaceutical Co., Ltd	HTS	Enterprises	3494	Han Zhiqiang	HTS	Individuals	1
71	Baitai Biopharmaceutical Co., Ltd	BDX	Enterprises	1153	Beijing Jingyi Taixiang Technology Development Co., Ltd	BDX	Enterprises	1
127	North China University of Technology	BSJS	Colleges & Universities	987	Beijing Jichuang North Technology Co., Ltd	BDX	Enterprises	1
223	Beijing Baotai Ningtang Biotechnology Co., Ltd	BXC	Enterprises	8728	Beijing Yunwei Technology Co., Ltd	BXC	Enterprises	2
232	Beijing Peking University Pharmaceutical Co., Ltd	BHR	Enterprises	8737	Beijing Silian Health Technology Co., Ltd	BDX	Enterprises	2
241	Beijing Beiguang Electromechanical Technology Co., Ltd	BXC	Enterprises	8745	Beijing Tianhe Hengli Technology Development Co., Ltd	BXC	Enterprises	2
319	Beijing Bozhi Oasis Pharmaceutical Technology Co., Ltd	BDX	Enterprises	8805	Tianjin Pharmaceutical Darrentang Group Co., Ltd. Sixth Traditional Chinese Medicine Factory	TBC	Enterprises	1
326	Beijing Cairui Pharmaceutical Technology Co., Ltd	BCY	Enterprises	6551	Tianshili Pharmaceutical Group Co., Ltd.	TBC	Enterprises	7
333	Beijing Changxun Xintong Technology Co., Ltd	BHD	Enterprises	8813	Beijing Changxun Xingxing Network Technology Co., Ltd	BHD	Enterprises	1
383	Beijing Cishen Rare Earth Technology Development Co., Ltd	BHD	Enterprises	2538	Beijing Zhongcheng Weiye Investment Co., Ltd	BHD	Enterprises	1
491	Beijing Dongfang Qianyi Culture and Art Development Co., Ltd	BCY	Enterprises	8983	Zhu Jiasheng	BCY	Individuals	1
535	Beijing Fangce Equation Pharmaceutical Technology Co., Ltd	BHD	Enterprises	1207	Beijing Kangchen Pharmaceutical Co., Ltd	BMY	Enterprises	3
552	Beijing Feiyuan Era Technology Co., Ltd	BHD	Enterprises	9029	Dong Jian	BCY	Individuals	1
599	Beijing Gaoruntong Biotechnology Co., Ltd	BHD	Enterprises	1164	Beijing Jiuqiang Biotechnology Co., Ltd	BHD	Enterprises	1
602	Beijing Gaoxin Lihua Chemical Co., Ltd	BTZ	Enterprises	9058	Beijing Gaoxin Lihua Technology Co., Ltd	BTZ	Enterprises	1
615	Beijing University of Technology	BCY	Colleges & Universities	1411	Beijing Medix Technology Co., Ltd	BHD	Enterprises	1
630	Beijing Guanghua Wuzhou Textile Group Co., Ltd	BDC	Enterprises	628	Beijing Guanghua Textile Group Co., Ltd	BCY	Enterprises	10
666	Beijing Guoyao Longli Technology Co., Ltd	BDX	Enterprises	9189	Aerospace Minsheng Technology (Beijing) Co., Ltd	BDX	Enterprises	2
669	Beijing Guoyou United Oilfield Technology Service Co., Ltd	BCY	Enterprises	9192	Si Jun	BCY	Individuals	1
688	Beijing Haixin Energy Technology Co., Ltd	BHD	Enterprises	1672	Beijing Sanlvneng Technology Co., Ltd	BHD	Enterprises	4
720	Beijing Aerospace Petrochemical Technology Equipment Engineering Co., Ltd	BHD	Enterprises	714	Beijing Aerospace Power Research Institute	BFT	Agency groups	2
767	Beijing Helishi Intelligent Technology Co., Ltd	BDX	Enterprises	764	Beijing Helikangyuan Medical Technology Co., Ltd	BDX	Enterprises	1
912	Beijing Huayi Shennong Pharmaceutical Technology Co., Ltd	BCP	Enterprises	3755	Hebei Shenwei Pharmaceutical Group Co., Ltd	HLF	Enterprises	3
924	Beijing Huazhong New Industry and Trade Co., Ltd	BHR	Enterprises	4519	Li Xiuyun	BHR	Individuals	1
935	Beijing Huanneng Ruitong Technology Development Co., Ltd	BCY	Enterprises	879	Beijing Huaqing Taimeng Technology Development Co., Ltd	BHD	Enterprises	13
962	Beijing Huite Youbao Electromechanical Co., Ltd	BDX	Enterprises	4060	Huang Yushun	BFT	Individuals	1
992	Beijing Jiran Electronic Technology Co., Ltd	BHD	Enterprises	7888	China Security Industry Group Co., Ltd	BCY	Enterprises	1
995	Beijing Jipulin Biotechnology Co., Ltd	BHD	Enterprises	994	Beijing Jifulin Biotechnology Co., Ltd	BHD	Enterprises	1
1031	Beijing Jiankun Weihua New Energy Technology Co., Ltd	BHD	Enterprises	933	Beijing Environmental Engineering Technology Co., Ltd	BTZ	Enterprises	1
1035	Beijing Jianxiang Hemu Biotechnology Co., Ltd	BDX	Enterprises	6998	Wu Hua	BDX	Individuals	1
1065	Beijing Jinjiaoxing Technology Co., Ltd	BHD	Enterprises	4133	Jiadao Technology Co., Ltd	BHD	Enterprises	2
1121	Beijing Jingmei Group Co., Ltd. Hydraulic Support Factory	BMTG	Enterprises	9656	Beijing Xinhua Source Machinery Manufacturing Co., Ltd	BMTG	Enterprises	1
1202	Beijing Kaiyin Technology Co., Ltd	BDX	Enterprises	577	Beijing Furui Tiancheng Biotechnology Co., Ltd	BDX	Enterprises	4
1228	University of Science and Technology Beijing	BHD	Colleges & Universities	9767	Zhongxi (Beijing) Rare Earth Research Institute Co., Ltd	BHD	Enterprises	1
1233	Beijing Kemei Dongya Biotechnology Co., Ltd	BCP	Enterprises	9773	Kemei Diagnostic Technology Co., Ltd	BHD	Enterprises	11
1246	Beijing Kexin Bicheng Pharmaceutical Technology Development Co., Ltd	BHD	Enterprises	5954	Tianjin Huairen Pharmaceutical Co., Ltd	TXQ	Enterprises	3
1366	Beijing Sixth Construction Group Co., Ltd	BSJS	Enterprises	9921	Pan China Construction Group Co., Ltd	BFT	Enterprises	1
1437	Beijing Charm Express Cultural Media Co., Ltd	BCY	Enterprises	2578	Beijing Zhongke Huiruan Technology Co., Ltd	BDX	Enterprises	1
1469	Beijing Nami Technology Development Co., Ltd	BDX	Enterprises	5040	Ouyang Lin	BHD	Individuals	2
1475	Beijing CSR Times Heavy Industry Machinery Co., Ltd	BCP	Enterprises	10012	Beijing CRRC Heavy Industry Machinery Co., Ltd	BCP	Enterprises	2
1638	Beijing Ruixing International Software Co., Ltd	BHD	Enterprises	10136	Beijing Ruixing Network Security Technology Co., Ltd	BHD	Enterprises	21
1671	Beijing Sanji Unlimited Network Technology Co., Ltd	BCY	Enterprises	1546	Beijing Qizhi Business Consulting Co.	BCY	Enterprises	1
1748	Beijing Normal University	BHD	Colleges & Universities	10224	Beijing Shihong Pharmaceutical Co., Ltd	BHD	Enterprises	2
1766	Beijing Century Dihe Holdings Co., Ltd	BHD	Enterprises	1583	Beijing Qingxin Environmental Technology Co., Ltd	BHD	Enterprises	1
1771	Beijing Century Internet Broadband Data Center Co., Ltd	BCY	Enterprises	2438	Beijing Cloud Express Software Service Co., Ltd	BCY	Enterprises	7
1799	Plant Tissue Culture Technology Laboratory of Haidian District, Beijing	BHD	Agency groups	10252	Beijing Haihua Biotechnology Co., Ltd	BHD	Enterprises	2
1809	Beijing Construction Engineering Research Institute Co., Ltd	BHD	Enterprises	8005	China Construction Sixth Engineering Bureau Co., Ltd	TBHXQ	Enterprises	4
1841	Beijing Yanshan Industrial Gas Equipment Co., Ltd	BCY	Enterprises	10294	Beijing Gas Group Co., Ltd	BXC	Enterprises	2
1874	Beijing Shouxin Fusion Technology Co., Ltd	BHD	Enterprises	10317	Beijing Lianlian Tianyi Technology Co., Ltd	BHD	Enterprises	1
1876	Beijing Shusheng International Information Technology Co., Ltd	BCY	Enterprises	1875	Beijing Shusheng Electronic Technology Co., Ltd	BHD	Enterprises	37
1890	Beijing Shuanglu Pharmaceutical Co., Ltd	BHD	Enterprises	912	Beijing Huayi Shennong Pharmaceutical Technology Co., Ltd	BCP	Enterprises	1
1899	Beijing Shuowang Technology Co., Ltd	BHR	Enterprises	10333	Beijing Wande High tech Development Co., Ltd	BHD	Enterprises	1
1920	Beijing Sogou Technology Development Co., Ltd	BHD	Enterprises	1922	Beijing Sohu New Media Information Technology Co., Ltd	BHD	Enterprises	3
2039	Beijing Tongrentang Co., Ltd	BDX	Enterprises	10436	Beijing Tongrentang Technology Development Co., Ltd	BDX	Enterprises	1
2039	Beijing Tongrentang Co., Ltd	BDX	Enterprises	10437	Beijing Tongrentang Pharmaceutical Co., Ltd	BDX	Enterprises	1
2073	Beijing Wangzhihe Food Group Co., Ltd	BHD	Enterprises	10462	Beijing Shounong Flavor Industry Group Co., Ltd	BHD	Enterprises	1
2074	Beijing Wang Zhihe Food Group Co., Ltd. Wang Zhihe Food Factory	BHD	Enterprises	10462	Beijing Shounong Flavor Industry Group Co., Ltd	BHD	Enterprises	1
2100	Beijing Weinikang Biotechnology Co., Ltd	BDX	Enterprises	5375	Shijiazhuang Jianwei Technology Co., Ltd	HSJZ	Enterprises	2
2188	Beijing Xinshoreline Mobile Multimedia Technology Co., Ltd	BHD	Enterprises	2187	Beijing Xinshoreline Wireless Technology Co., Ltd	BHD	Enterprises	4
2188	Beijing Xinshoreline Mobile Multimedia Technology Co., Ltd	BHD	Enterprises	2189	Beijing Xinshoreline Mobile Communication Technology Co., Ltd	BHD	Enterprises	2
2223	Beijing Xin'anyi Technology Co., Ltd	BCY	Enterprises	1671	Beijing Sanji Unlimited Network Technology Co., Ltd	BCY	Enterprises	1
2366	Beijing Yingbo Medical Technology Development Co., Ltd	BSJS	Enterprises	10692	Bie Hai Tang	BHD	Individuals	1
2374	Increasepharm	BCP	Enterprises	10700	Beijing Tongrentang Health Pharmaceutical Co., Ltd	BDX	Enterprises	2
2374	Increasepharm	BCP	Enterprises	10703	Tianjin Zhongsheng Haitian Pharmaceutical Co., Ltd	TJN	Enterprises	1
2378	Beijing Yingtai Jiahe Technology Co., Ltd	BHD	Enterprises	2379	Beijing Yingtai Jiahe Biotechnology Co., Ltd	BCP	Enterprises	23
2401	Beijing Yuji Technology Development Co., Ltd	BHD	Enterprises	2402	Beijing Yuji Shenguang Technology Co., Ltd	BHD	Enterprises	1
2401	Beijing Yuji Technology Development Co., Ltd	BHD	Enterprises	5189	Quan Hengdao	BHD	Individuals	1
2456	Beijing Changcheng Pharmaceutical Co., Ltd	BFT	Enterprises	10788	Beijing Tiandi Boya Technology Co., Ltd	BCY	Enterprises	1
2465	Beijing Zhaowei Electronics (Group) Co., Ltd	BCY	Enterprises	10793	Beijing Zhaowei Technology Development Co., Ltd	BSY	Enterprises	8
2466	Beijing Zhaowei Technology Co., Ltd	BCY	Enterprises	2465	Beijing Zhaowei Electronics (Group) Co., Ltd	BCY	Enterprises	8
2538	Beijing Zhongcheng Weiye Investment Co., Ltd	BHD	Enterprises	1412	Beijing Mage Oriental Materials Technology Co., Ltd	BHD	Enterprises	1
2554	Beijing Zhongguang Integrated Media Co., Ltd	BHD	Enterprises	829	Beijing Mutual Trust Technology Co., Ltd	BHD	Enterprises	1
2648	Beijing Zhongsou Online Software Co., Ltd	BHD	Enterprises	2646	Beijing Zhongsou Network Technology Co., Ltd	BHD	Enterprises	1
2664	Beijing University of Chinese Medicine Dongzhimen Hospital	BDC	Agency groups	10946	Beijing Kangrentang Pharmaceutical Co., Ltd	BSY	Enterprises	1
2783	Cao Hongxi	HTS	Individuals	11037	Tangshan Jinhengtong Vehicle Materials Co., Ltd	HTS	Enterprises	1
2834	Chen Caixia	BCY	Individuals	11082	Beijing Bolande Technology Co., Ltd	BCY	Enterprises	2
2989	Datang Mobile Communication Equipment Co., Ltd	BHD	Enterprises	11196	Datang Liancheng Information System Technology Co., Ltd	BHD	Enterprises	1
3000	Contemporary Tianqi Technology (Beijing) Co., Ltd	BPG	Enterprises	11203	New Power (Beijing) Construction Technology Co., Ltd	BDC	Enterprises	21
3027	Ding Guofeng	BCY	Individuals	11226	Beijing Intervision Technology Co., Ltd	BHD	Enterprises	1
3070	Dong Shuangli	TNK	Individuals	6501	Tianjin Youai Rehabilitation Medical Equipment Co., Ltd	TJN	Enterprises	1
3144	Feitian Chengxin Technology Co., Ltd	BHD	Enterprises	11316	Beijing Jianshi Chengxin Technology Co., Ltd	BHD	Enterprises	5
3148	Fenlei Coal Preparation Engineering Technology (Beijing) Co., Ltd	BCY	Enterprises	11320	Everbright Clean Technology Co., Ltd	BHD	Enterprises	1
3160	Feng Jianghua	BXC	Individuals	11329	Beijing Ennette Distributed Energy Technology Co., Ltd	BDX	Enterprises	1
3182	Fu Yidong	BHD	Individuals	11348	Beijing Tianyi Zhonghe Technology Co., Ltd	BHD	Enterprises	1
3192	Fu Yan	BCY	Individuals	1426	Beijing Meifuyuan Biopharmaceutical Technology Co., Ltd	BCY	Enterprises	1
3214	GaoJunfeng	HQHD	Individuals	11375	Qinhuangdao Daotian High tech Co., Ltd	HQHD	Enterprises	1
3220	Gao Shuhua	HSJZ	Individuals	3581	Hebei Changshan Biochemical Pharmaceutical Co., Ltd	HSJZ	Enterprises	1
3266	Telecommunications Transmission Research Institute of the Ministry of Industry and Information Technology	BXC	Agency groups	5089	Potevio Information Technology Co.	BHD	Enterprises	1
3284	Gou Yueyang	HBD	Individuals	11427	Hebei Jiantou Baosu Pipe Industry Co., Ltd	HBD	Enterprises	1
3351	Guodian North China International Power Engineering (Beijing) Co., Ltd	BHD	Enterprises	7941	China Electric Power Engineering Consulting Group North China Electric Power Design Institute Co., Ltd	BXC	Enterprises	3
3393	State Grid Beijing Electric Power Construction Research Institute	BXC	Enterprises	7943	China Electric Power Research Institute Co., Ltd.	BHD	Enterprises	2
3494	Han Zhiqiang	HTS	Individuals	4007	China Resources Sanjiu (Tangshan) Pharmaceutical Co., Ltd	HTS	Enterprises	7
3504	Aviation Film Technology Development Group Co., Ltd	TBHXQ	Enterprises	11575	Tianjin Membrane Technology Co., Ltd	TBHXQ	Enterprises	5
3587	Hebei University	HBD	Colleges & Universities	11645	Hebei Huafu Pipeline Anticorrosion and Insulation Co., Ltd	HSJZ	Enterprises	1
3676	Hebei Kairui Environmental Protection Technology Co., Ltd	HCZ	Enterprises	11754	Kerry Environmental Protection Technology Co., Ltd	HCZ	Enterprises	1
3693	Hebei University of Technology	HTS	Colleges & Universities	5651	Tangshan Iron and Steel Group Co., Ltd	HTS	Enterprises	6
3733	Hebei Pengda New Materials Technology Co., Ltd	HHD	Enterprises	11850	Hebei Hengbo New Materials Technology Co., Ltd	HHD	Enterprises	5
3790	Hebei Shiji Tangwei Pharmaceutical Co., Ltd	HCZ	Enterprises	3791	Hebei Shijitong Pharmaceutical Equipment Co., Ltd	HCZ	Enterprises	1
3806	Hebei Tianren Pharmaceutical Co., Ltd	HQHD	Enterprises	5639	Tang Liande	HQHD	Individuals	2
3813	Hebei Wansheng Environmental Protection Technology Group Co., Ltd	HCZ	Enterprises	11915	Hebei Fengyuan Environmental Protection Technology Co., Ltd	HCZ	Enterprises	1
3897	Hegang Co., Ltd	HTS	Enterprises	11997	Beijing Ruipu Tongchuang Technology Development Co., Ltd	BFS	Enterprises	1
3963	Hu Wei	BCY	Individuals	12043	Ward Transmission (Tianjin) Co., Ltd	TBC	Enterprises	18
3967	Hu Yancao	BCY	Individuals	39	Antai Tianlong Tungsten Molybdenum Technology Co., Ltd	TBD	Enterprises	1
3982	North China Petroleum Administration First Machinery Factory	HCZ	Enterprises	8128	China National Petroleum Corporation Bohai Petroleum Equipment Manufacturing Co., Ltd	TBHXQ	Enterprises	3
4007	China Resources Sanjiu (Tangshan) Pharmaceutical Co., Ltd	HTS	Enterprises	3494	Han Zhiqiang	HTS	Individuals	1
4023	Huayou Steel Pipe Co., Ltd	HCZ	Enterprises	8128	China National Petroleum Corporation Bohai Petroleum Equipment Manufacturing Co., Ltd	TBHXQ	Enterprises	2
4028	Huang Bin	BHD	Individuals	9017	Beijing Lixin Yingqi Information Technology Co., Ltd	BCP	Enterprises	3
4126	Jia Yingmin	BHD	Individuals	712	Beihang University	BHD	Colleges & Universities	6
4147	Jiang Binbin	BHD	Individuals	12208	Beijing Dingxin High tech Information Technology Co., Ltd	BHD	Enterprises	1
4156	Jiang Renyi	HQHD	Individuals	12214	MCC Shenkan Qinhuangdao Engineering Design and Research Institute Co., Ltd	HQHD	Enterprises	1
4168	Jiang Xiaohai	BCY	Individuals	2462	Beijing Zhangxun Interactive Information Technology Co., Ltd	BHD	Enterprises	2
4202	Jinyao Darrentang Group Co., Ltd. Darrentang Pharmaceutical Factory	TBHXQ	Enterprises	4007	China Resources Sanjiu (Tangshan) Pharmaceutical Co., Ltd	HTS	Enterprises	1
4238	Julong Steel Pipe Co., Ltd	HCZ	Enterprises	8128	China National Petroleum Corporation Bohai Petroleum Equipment Manufacturing Co., Ltd	TBHXQ	Enterprises	2
4378	Li Dongsheng	BHD	Individuals	5748	Tiandi Rong Technology Co., Ltd	BHD	Enterprises	9
4474	Li Shaobo	TWQ	Individuals	12447	Tianjin Puguang Medical Materials Manufacturing Co., Ltd	TWQ	Enterprises	3
4611	Liang Wei	BCY	Individuals	12539	Beijing Dekerui Pharmaceutical Technology Co., Ltd	BFT	Enterprises	1
4611	Liang Wei	BCY	Individuals	2089	Beijing Weihong Hechuang Pharmaceutical Technology Co., Ltd	BCY	Enterprises	1
4635	Lin Ping	BDC	Individuals	12554	Beijing Laier Biopharmaceutical Technology Co., Ltd	BDX	Enterprises	1
4697	Liu Jinhuan	TNK	Individuals	6041	Tianjin Liford Elevator Parts Co., Ltd	TXQ	Enterprises	1
4740	Liu Taixiang	TBHXQ	Individuals	5906	Tianjin Hailin Ecological Construction Co., Ltd	TBHXQ	Enterprises	1
4752	Liu Wenxi	TNK	Individuals	5896	Tianjin Guanlibo Petroleum Technology Co., Ltd	TBHXQ	Enterprises	1
4756	Liu Xian	HBD	Individuals	12638	Hebei Construction Group Tianchen Construction Engineering Co., Ltd	HBD	Enterprises	1
4770	Liu Yan	TNK	Individuals	2075	Beijing Wanglian DC Engineering Technology Co., Ltd	BCP	Enterprises	1
4779	Liu Yexing	BFT	Individuals	12649	Beijing Zhenlong Technology Co., Ltd	BFT	Enterprises	6
4823	Lou Jian	BFT	Individuals	3190	Fusheng Technology Co., Ltd	BFT	Enterprises	1
4899	Ma Lintao	BFT	Individuals	12730	Beijing Xinxin Shengda Biotechnology Co., Ltd	BFT	Enterprises	1
4904	Ma Guodong	HSJZ	Individuals	3750	Hebei Sankai Shenfa Technology Co., Ltd	HSJZ	Enterprises	1
5116	Qiao Enzhen	BXC	Individuals	11331	Yuanheng Tongji Medical Equipment (Beijing) Co., Ltd	BDX	Enterprises	1
5166	Tsinghua University	BHD	Colleges & Universities	2105	Beijing Weixinnuo Technology Co., Ltd	BHD	Enterprises	1
5183	Qu Zhaosong	BCP	Individuals	13025	Beijing Shangshui Information Technology Co., Ltd	BHD	Enterprises	1
5189	Quan Hengdao	BHD	Individuals	2401	Beijing Yuji Technology Development Co., Ltd	BHD	Enterprises	1
5193	Quan Longhao	BDX	Individuals	5744	Tianbaili (Beijing) New Technology Development Co., Ltd	BFT	Enterprises	3
5242	Runkaihe Information System Technology Development (Beijing) Co., Ltd	BHD	Enterprises	13025	Beijing Shangshui Information Technology Co., Ltd	BHD	Enterprises	1
5275	Shadong Biopharmaceutical (Tianjin) Co., Ltd	TBHXQ	Enterprises	1695	Beijing Shadong Biotechnology Co., Ltd	BMTG	Enterprises	2
5284	Shangdaofang Technology Development (Beijing) Co., Ltd	BHD	Enterprises	13091	Wang Xilin	BHD	Individuals	1
5510	Sifang Electric (Group) Co., Ltd	BHD	Enterprises	1915	Beijing SiFang Automation Co., Ltd.	BHD	Enterprises	11
5569	Sun Houjun	BHD	Individuals	13295	Beijing Huatklin Technology Co., Ltd	BCY	Enterprises	1
5578	Sun Liqin	BDC	Individuals	13301	Tianjin OKLAS Biotechnology Co., Ltd	TBHXQ	Enterprises	1
5598	Sun Zhiqiang	BFS	Individuals	13316	China Railway Prefabricated Construction Co., Ltd	BFS	Enterprises	1
5617	Tan Yanjun	BHD	Individuals	4001	Huading Hongji Petroleum Engineering Technology (Beijing) Co., Ltd	BHD	Enterprises	1
5618	Tan Yan	BFT	Individuals	13329	China Food Purification Technology (Beijing) Co., Ltd	BFT	Enterprises	1
5620	Tan Yong	BCY	Individuals	7082	Xinhua Special Electric Co., Ltd	BCY	Enterprises	3
5689	Tangshan Sanyou Group Chemical Fiber Co., Ltd	HTS	Enterprises	11792	Tangshan Sanyou Group Xingda Chemical Fiber Co., Ltd	HTS	Enterprises	1
5774	Tianjin Baili Electromechanical Development Co., Ltd	TBHXQ	Enterprises	13444	Tianjin Baili Environmental Protection Co., Ltd	TBC	Enterprises	1
5841	Tianjin Dashun Landscape Group Co., Ltd	TDL	Enterprises	6187	Tianjin Dongxin International Flower Co., Ltd	TDL	Enterprises	1
5842	Tianjin University	TNK	Colleges & Universities	5407	Shijiazhuang Siyao Co., Ltd	HSJZ	Enterprises	1
5842	Tianjin University	TNK	Colleges & Universities	8115	Sinopec Engineering Construction Co., Ltd	BCY	Enterprises	1
5907	Tianjin Haina Castor Industry Development Co., Ltd	TDL	Enterprises	6072	Tianjin Nanda Castor Engineering Technology Co., Ltd	TDL	Enterprises	1
6004	Tianjin Development Zone Rex Technology Service Co., Ltd	TBHXQ	Enterprises	13656	Tianjin Binhai Rex Laser Technology Development Co., Ltd	TBHXQ	Enterprises	1
6010	Tianjin Kaishipu Technology Co., Ltd	TBHXQ	Enterprises	13661	Beijing Derun Technology Co., Ltd	BHD	Enterprises	1
6142	Tianjin Shengshi Heng'an Technology Development Co., Ltd	THD	Enterprises	6143	Tianjin Shengshi Weibang Technology Development Co., Ltd	TBHXQ	Enterprises	1
6164	Tianjin Binhai New Area Hangu Tea West Barrel Factory	TBHXQ	Enterprises	6050	Tianjin Lvbote Environmental Protection Equipment Manufacturing Co., Ltd	TBHXQ	Enterprises	3
6184	Tianjin Dingshuo Science and Trade Co., Ltd	TBHXQ	Enterprises	7196	Xu Ying	THP	Individuals	1
6410	Tianjin Tianlong Agricultural Technology Co., Ltd	TBHXQ	Enterprises	13969	Tianjin Nar Biotechnology Co., Ltd	TBHXQ	Enterprises	3
6466	Tianjin Pharmaceutical Research Institute Co.	TBHXQ	Enterprises	14003	Tianjin Huajin Pharmaceutical Co., Ltd	THB	Enterprises	1
6526	Tianjin Zhongheng Yaguang Biotechnology Co., Ltd	TBHXQ	Enterprises	2602	Beijing Zhongke Yaguang Biotechnology Co., Ltd	BHD	Enterprises	1
6585	Tongfang Co., Ltd.	BHD	Enterprises	10433	Tongfang Environment Co., Ltd	BHD	Enterprises	6
6588	Tongxin Biotechnology (Beijing) Co., Ltd	BCP	Enterprises	14118	Cai Xin	BXC	Individuals	1
6685	Wang Jianguo	BHD	Individuals	14189	Beijing Fenglin Tianyuan Petroleum Technology Co., Ltd	BCY	Enterprises	1
6882	Wang Zhiming	BCY	Individuals	14317	Baoding Tianhao Pharmaceutical Co., Ltd	HBD	Enterprises	1
6909	Wei Ming Bio-Agricultural Group Co., Ltd.	BHD	Enterprises	6908	Wei Ming Sannong Biotechnology Co., Ltd	BHD	Enterprises	5
7005	Siemens (China) Co., Ltd	BCY	Enterprises	14386	Beijing Siemens Xibeles Electronics Co., Ltd	BHD	Enterprises	2
7128	Xing Xiangfeng	BCY	Individuals	796	Beijing Hengyuan Guangyi Technology Co., Ltd	BCY	Enterprises	4
7196	Xu Ying	THP	Individuals	6184	Tianjin Dingshuo Science and Trade Co., Ltd	TBHXQ	Enterprises	1
7258	Yang Dongliang	BHD	Individuals	14641	Beijing Dongyang Tianzhao Electronic Technology Co., Ltd	BHD	Enterprises	2
7396	Yingli Energy (China) Co., Ltd	HBD	Enterprises	7395	Yingli Group Co., Ltd	HBD	Enterprises	1
7617	Zhang Lixin	HTS	Individuals	9131	Huizhong Instrument Co., Ltd	HTS	Enterprises	1
7639	Zhang Ning	BHD	Individuals	2625	Beijing Zhongning Construction Technology Co., Ltd	BDC	Enterprises	1
7689	Zhang Wenhui	BCY	Individuals	8113	China Shenhua Energy Co	BDC	Enterprises	2
7736	Zhang Yujie	BCY	Individuals	14965	Beijing Medex Biotechnology Co., Ltd	BCY	Enterprises	2
7884	Zhike Hengye Heavy Machinery Co., Ltd	HQHD	Enterprises	2712	Beiqi Foton Automobile Co., Ltd	BCP	Enterprises	2
7929	718th Research Institute of China Shipbuilding Industry Corporation (Handan Purification Equipment Research Institute)	HHD	Enterprises	15089	China Shipbuilding (Handan) Pairui Hydrogen Technology Co., Ltd	HHD	Enterprises	3
7970	China National Offshore Oil Corporation Limited	BDC	Enterprises	15136	Tianjin Blue Ocean Engineering Testing Technology Service Co., Ltd	TBHXQ	Enterprises	2
7975	China Aviation Industry Corporation Beijing Aviation Manufacturing Engineering Research Institute	BCY	Scientific institutions	262	Beijing Beiteli Darui Technology Development Co., Ltd	BTZ	Enterprises	1
8004	China General Institute of Building Materials Science and Technology Co., Ltd	BCY	Enterprises	15173	Beijing Hangbo New Material Technology Co., Ltd	BCY	Enterprises	4
8004	China General Institute of Building Materials Science and Technology Co., Ltd	BCY	Enterprises	15174	China National Building Materials Zhongyanyi Technology Co., Ltd	BCY	Enterprises	5
8017	Institute of Geology and Geophysics, Chinese Academy of Sciences	BCY	Agency groups	9921	Pan China Construction Group Co., Ltd	BFT	Enterprises	1
8018	Institute of Electrical Engineering, Chinese Academy of Sciences	BHD	Agency groups	3305	Guangwei Green Energy Technology Co., Ltd	HBD	Enterprises	1
8028	Institute of Chemistry, Chinese Academy of Sciences	BHD	Agency groups	10333	Beijing Wande High tech Development Co., Ltd	BHD	Enterprises	6
8028	Institute of Chemistry, Chinese Academy of Sciences	BHD	Agency groups	15228	Beijing Weisidek Technology Co., Ltd	BHD	Enterprises	1
8030	Institute of Computing Technology, Chinese Academy of Sciences	BHD	Agency groups	15252	Qian Yueliang	BHD	Individuals	1
8035	Software Research Institute of Chinese Academy of Sciences	BHD	Agency groups	15267	China Science Information Security Common Technology National Engineering Research Center Co., Ltd	BHD	Enterprises	1
8050	China Lekai Group Co., Ltd	HBD	Enterprises	15322	Baoding Lekai New Materials Co., Ltd	HBD	Enterprises	6
8061	China Agricultural University	BHD	Colleges & Universities	2626	Beijing Zhongnong Dadi Technology Development Co., Ltd	BHD	Enterprises	1
8062	China Academy of Agricultural Mechanization Science Group Co., Ltd	BCY	Enterprises	7018	Modern Agricultural Equipment Technology Co., Ltd	BCP	Enterprises	4
8063	Beijing Institute of Animal Husbandry and Veterinary Medicine, Chinese Academy of Agricultural Sciences	BHD	Scientific institutions	15359	Chuanxi (Beijing) Dairy Engineering Technology Development Co., Ltd	BCY	Enterprises	2
8110	Chinese People's Liberation Army General Hospital	BHD	Agency groups	15401	Beijing Jiandu Pharmaceutical Co., Ltd	BFT	Enterprises	1
8124	China Petroleum and Chemical Corporation Limited	BCY	Enterprises	8119	China University of Petroleum, Beijing	BCP	Colleges & Universities	1
8149	China Veterinary Drug Administration	BHD	Others	15430	Beijing Haidian Zhonghai Animal Health Technology Co., Ltd	BHD	Enterprises	1
8164	China Railway Construction Electrification Bureau Group Co., Ltd	BSJS	Enterprises	15445	China Railway Construction Corporation Limited	BHD	Enterprises	2
8185	Cancer Hospital of the Chinese Academy of Medical Sciences	BCY	Agency groups	850	Beijing Huafang Tianyuan Technology Co., Ltd	BHD	Enterprises	1
8197	China National Chemical Corporation Limited	BXC	Enterprises	15477	China National Chemical Corporation Limited	BXC	Enterprises	15
8385	Chinese Online Information Technology Co., Ltd	BHD	Enterprises	8384	Chinese Online Digital Publishing Group Co., Ltd	BDC	Enterprises	1
8395	MCC Group Huaye Resource Development Co., Ltd	BDX	Enterprises	15590	China Huaye Science and Engineering Group Co., Ltd	BDX	Enterprises	7
8400	MCC Jingtang Construction Co., Ltd	HTS	Enterprises	7958	China 22nd Metallurgical Group Co., Ltd	HTS	Enterprises	4
8415	Zhou Baoxing	BHD	Individuals	15601	Beijing Chaotuoyuanda Petroleum Technology Co., Ltd	BHD	Enterprises	1
8460	Zhou Yawei	BHD	Individuals	1134	Beijing Jingwei Yankang Pharmaceutical Research Institute Co., Ltd	BDX	Enterprises	1
8526	Zunhua Zhongkui Door Industry Co., Ltd	HTS	Enterprises	15669	Tangshan Jinshanshun Decoration Materials Co., Ltd	HTS	Enterprises	1
16	Patriot Digital Technology Co.	BHD	Enterprises	145	Beijing Patriot Intellectual Property Services Co., Ltd	BHD	Enterprises	2
17	Aloha (Beijing) Technology Co.	BCY	Enterprises	66	Baidu Online Network Technology (Beijing) Co.	BHD	Enterprises	5
22	Aiwo (Beijing) Agricultural Technology Co.	BMY	Enterprises	8548	Beijing Aerospace Hengfeng Technology Co., Ltd	BFS	Enterprises	1
26	Anton Petroleum Technology (Group) Ltd.	BCY	Enterprises	8552	Anton Berlin Petroleum Technology (Beijing) Co., Ltd	BCP	Enterprises	8
28	An Fengzhan	BHD	Individuals	8556	Hebei Xingshuo Saw Industry Co., Ltd	HTS	Enterprises	2
32	Anka Precision Machinery (Tianjin) Co.	TBC	Enterprises	6844	Wang Yutong	TBC	Individuals	1
37	Advanced Technology & Materials co., ltd	BHD	Enterprises	8564	Antai Amorphous Technology Co., Ltd	BHD	Enterprises	4
38	Antai Tianlong (Tianjin) Tungsten and Molybdenum Technology Co., Ltd	TBD	Enterprises	39	Antai Tianlong Tungsten Molybdenum Technology Co., Ltd	TBD	Enterprises	1
48	Ao Shunrong	BHD	Individuals	8575	Beijing Kangfu Technology Co., Ltd	BHD	Enterprises	1
62	Bai Yuming	BCP	Individuals	8584	Beijing Jiarunbao Technology Co., Ltd	BHD	Enterprises	1
66	Baidu Online Network Technology (Beijing) Co.	BHD	Enterprises	199	Beijing Baidu Wangxun Technology Co., Ltd	BHD	Enterprises	10
66	Baidu Online Network Technology (Beijing) Co.	BHD	Enterprises	5006	Nankai University	TNK	Colleges & Universities	1
68	Bailu International Grass Industry (Beijing) Co., Ltd	BHD	Enterprises	8594	Chen Gu	BCY	Individuals	1
71	Baitai Biopharmaceutical Co., Ltd	BDX	Enterprises	8596	Beijing Dongfang Baitai Biotechnology Co., Ltd	BDX	Enterprises	1
71	Baitai Biopharmaceutical Co., Ltd	BDX	Enterprises	8597	Molecular Immune Center	BDX	Others	1
76	Baojian (China) Co., Ltd	BDX	Enterprises	8600	Baojian (Beijing) Biotechnology Co., Ltd	BDX	Enterprises	1
95	Baoding Dawei Computer Software Development Co., Ltd	HBD	Enterprises	3360	State Grid Co., Ltd.	BXC	Enterprises	1
100	Baoding Jindi Technology Development Co., Ltd	HBD	Enterprises	8618	Baoding Jindi Underground Pipeline Detection Engineering Co., Ltd	HBD	Enterprises	1
107	Baoding Tianwei Group Co., Ltd	HBD	Enterprises	105	Baoding Tianwei Baobian Electric Co., Ltd	HBD	Enterprises	70
107	Baoding Tianwei Group Co., Ltd	HBD	Enterprises	8625	Tianwei New Energy System Engineering (Beijing) Co., Ltd	BDC	Enterprises	2
121	Peking University Founder Group Co., Ltd	BHD	Enterprises	8637	Peking University Founder Information Industry Group Co., Ltd	BHD	Enterprises	51
121	Peking University Founder Group Co., Ltd	BHD	Enterprises	8638	Peking University Medical Industry Group Co., Ltd	BCP	Enterprises	3
121	Peking University Founder Group Co., Ltd	BHD	Enterprises	3139	Founder Broadband Network Services Co., Ltd	BHD	Enterprises	1
121	Peking University Founder Group Co., Ltd	BHD	Enterprises	3141	Founder Mobile Media Technology (Beijing) Co., Ltd	BHD	Enterprises	3
125	Beidou Aerospace New Energy Technology Development (Beijing) Co., Ltd	BFT	Enterprises	124	Beidou Aerospace Satellite Application Technology Group Co., Ltd	BFT	Enterprises	1
145	Beijing Patriot Intellectual Property Services Co., Ltd	BHD	Enterprises	4216	BOE Technology Group Co., Ltd.	BCY	Enterprises	3
149	Beijing Aikang Yicheng Medical Equipment Co., Ltd	BCP	Enterprises	411	Peking University Third Hospital (Peking University Third School of Clinical Medicine)	BHD	Agency groups	2
157	Beijing Anbo Embryo Biotechnology Co., Ltd	BHD	Enterprises	8677	Shijiazhuang Tianquan Fine Breed Cow Co., Ltd	HSJZ	Enterprises	1
158	Beijing Andejianqi Digital Equipment Co., Ltd	BHR	Enterprises	4301	Langfang Ande Jianqi Digital Equipment Co., Ltd	HLF	Enterprises	1
159	Beijing Andesben Medical Equipment Co., Ltd	BSJS	Enterprises	8678	Wu Cailai	BXC	Individuals	1
177	Beijing Aomaite Technology Co., Ltd	BHD	Enterprises	8694	Beijing Kangyiling Medical Technology Co., Ltd	BDX	Enterprises	1
188	Beijing Aoyu New Materials Technology Development Co., Ltd	BDX	Enterprises	4803	Liu Zhenghui	BXC	Individuals	1
194	Beijing Baqicai Technology Co., Ltd	BHD	Enterprises	5772	Tianjin Baqi Technology Co., Ltd	TBHXQ	Enterprises	1
198	Beijing Baiao Future Biotechnology Co., Ltd	BCP	Enterprises	8707	Beijing Baiao Pharmaceutical Co., Ltd	BCP	Enterprises	1
203	Beijing Baiwen Baida Network Technology Co., Ltd	BHD	Enterprises	4754	Liu Wenyin	BCY	Individuals	1
216	Beijing Bangwei High tech New Materials Technology Co., Ltd	BSJS	Enterprises	8722	The Fourth Research Institute of the Second Artillery Equipment Research Institute of the People's Liberation Army of China	BHD	Scientific institutions	1
228	Beijing Beibian Microgrid Technology Co., Ltd	BHD	Enterprises	8733	Beijing Sifang Huaneng Electrical Equipment Co., Ltd	BHD	Enterprises	3
229	Beijing Beibo Safety Glass Co., Ltd	BTZ	Enterprises	8734	Tianjin Beibo Glass Industry Technology Co., Ltd	TBD	Enterprises	1
231	Beijing Peking University Founder Electronics Co., Ltd	BHD	Enterprises	539	Beijing Fangzheng Digital Printing Technology Co., Ltd	BCP	Enterprises	12
231	Beijing Peking University Founder Electronics Co., Ltd	BHD	Enterprises	8736	Beijing Fangzheng Yinjie Digital Technology Co., Ltd	BHD	Enterprises	14
247	Beijing Beike Innovation Technology Development Co., Ltd	BHD	Enterprises	8749	Beijing Beike Maxco Automation Engineering Technology Co., Ltd	BCP	Enterprises	1
249	Beijing Beike Environmental Engineering Co., Ltd	BMTG	Enterprises	8751	Beijing Hongyuan Longjia Environmental Protection Technology Co., Ltd	BMTG	Enterprises	1
259	Beijing Beiyang Electronic Technology Co., Ltd	BHD	Enterprises	8757	Beijing Lingyang Yihui Technology Co., Ltd	BHD	Enterprises	2
260	Beijing Beiyi Innovation Vacuum Technology Co., Ltd	BDX	Enterprises	8758	Beijing Beiyi Youcheng Vacuum Technology Co., Ltd	BDX	Enterprises	1
267	Beijing Bencao Tianyuan Pharmaceutical Research Institute	BHD	Enterprises	8764	Beijing Furui Kangzheng Pharmaceutical Technology Research Institute	BDX	Enterprises	2
275	Beijing Beiaiou Technology Development Co., Ltd	BDX	Enterprises	8770	Beijing Sanyuan Gene Pharmaceutical Co., Ltd	BDX	Enterprises	14
276	Beijing Biwei Kangmu Technology Co., Ltd	BCP	Enterprises	8771	Beijing Weijing Vision Technology Co., Ltd	BHD	Enterprises	1
277	Beijing Bihaizhou Corrosion Protection Industry Co., Ltd	BFT	Enterprises	8773	Langfang Bihaizhou Coatings Co., Ltd	HLF	Enterprises	1
278	Beijing Bikong Hydrogen Energy Technology Co., Ltd	BHD	Enterprises	8774	Li Ran	BHD	Individuals	1
280	Beijing Bishuiyuan Boda Water Technology Co., Ltd	BDX	Enterprises	282	Beijing Bishuiyuan Technology Co., Ltd	BHD	Enterprises	1
282	Beijing Bishuiyuan Technology Co., Ltd	BHD	Enterprises	280	Beijing Bishuiyuan Boda Water Technology Co., Ltd	BDX	Enterprises	1
282	Beijing Bishuiyuan Technology Co., Ltd	BHD	Enterprises	8777	Beijing Bishuiyuan Environmental Engineering Co., Ltd	BMY	Enterprises	1
282	Beijing Bishuiyuan Technology Co., Ltd	BHD	Enterprises	281	Beijing Bishuiyuan Water Purification Technology Co., Ltd	BHR	Enterprises	1
282	Beijing Bishuiyuan Technology Co., Ltd	BHD	Enterprises	1170	Beijing Jiu'an Construction Investment Group Co., Ltd	BHD	Enterprises	2
289	Beijing Bosi Software Technology Co., Ltd	BHD	Enterprises	2733	Bosi Communication Technology (Beijing) Co., Ltd	BCY	Enterprises	20
296	Beijing Bodian Future Electric Vehicle Technology Co., Ltd	BDX	Enterprises	3360	State Grid Co., Ltd.	BXC	Enterprises	1
298	Beijing Bodian New Energy Power Technology Co., Ltd	BDX	Enterprises	8788	Beijing Kerui Borun Power Electronics Co., Ltd	BDX	Enterprises	2
303	Beijing Bokangning Biopharmaceutical Technology Co., Ltd	BDX	Enterprises	4371	Li Chunjuan	BHD	Individuals	1
311	Beijing Boshi Lianchuang Technology Co., Ltd	BHD	Enterprises	5526	Song Jun	BHD	Individuals	3
319	Beijing Bozhi Oasis Pharmaceutical Technology Co., Ltd	BDX	Enterprises	8803	Beijing Jiufa Pharmaceutical Co., Ltd	BMTG	Enterprises	2
319	Beijing Bozhi Oasis Pharmaceutical Technology Co., Ltd	BDX	Enterprises	1886	Beijing Shuanghe Modern Medical Technology Co., Ltd	BCY	Enterprises	1
319	Beijing Bozhi Oasis Pharmaceutical Technology Co., Ltd	BDX	Enterprises	8804	Beijing Zhengda Oasis Pharmaceutical Co., Ltd	BTZ	Enterprises	5
322	Beijing Brady Instrument Co., Ltd	BCY	Enterprises	8807	Beijing Brady Measurement and Control Instrument Co., Ltd	BCY	Enterprises	1
342	Beijing Chenshi Textile Machinery Co., Ltd	BSY	Enterprises	8821	Beijing Fashion Yinyan Science and Trade Development Co., Ltd	BCY	Enterprises	2
348	Beijing Chengtian Huatai Technology Co., Ltd	BMTG	Enterprises	347	Beijing Chengtian Hengye Coal Mine Equipment Co., Ltd	BMTG	Enterprises	1
359	Beijing Urban Drainage Group Co., Ltd	BXC	Enterprises	8832	Beijing North Drainage Water Design and Research Institute Co., Ltd	BXC	Enterprises	2
368	Beijing Jianchuang Pharmaceutical Technology Development Co., Ltd	BCY	Enterprises	8840	Beijing Dongfang Yunjia Pharmaceutical Technology Development Co., Ltd	BXC	Enterprises	1
368	Beijing Jianchuang Pharmaceutical Technology Development Co., Ltd	BCY	Enterprises	6013	Tianjin Kangchen Ruixin Pharmaceutical Group Co., Ltd	TBHXQ	Enterprises	1
373	Beijing Innovation Ark Technology Co., Ltd	BHD	Enterprises	558	Beijing Fengling Chuangjing Technology Co., Ltd	BHD	Enterprises	1
378	Beijing Chuangyi Xunlian Technology Co., Ltd	BCY	Enterprises	2950	Chuangyi Technology Group Co., Ltd	BCY	Enterprises	9
386	Beijing Dabo Great Wall Tin Solder Co., Ltd. Beijing Branch	BTZ	Enterprises	8861	Beijing Dabo Changcheng Tin Solder Co., Ltd	BTZ	Enterprises	2
407	Beijing Dasong Bochuan Packaging Machinery Co., Ltd	BTZ	Enterprises	8876	Tangshan Dasong Packaging Machinery Manufacturing Co., Ltd	HTS	Enterprises	1
408	Beijing Datang Smart Card Technology Co., Ltd	BHD	Enterprises	8877	Datang Software Technology Co., Ltd	BHD	Enterprises	1
409	Beijing Daweijia Biotechnology Co., Ltd	BHD	Enterprises	6848	Wang Yuwan	BHD	Individuals	3
410	Peking University	BHD	Colleges & Universities	8637	Peking University Founder Information Industry Group Co., Ltd	BHD	Enterprises	1
410	Peking University	BHD	Colleges & Universities	8882	Beijing Boya and Rui Technology Co., Ltd	BHD	Enterprises	2
410	Peking University	BHD	Colleges & Universities	8888	Beijing Gongdao Holdings Co., Ltd	BHD	Enterprises	1
410	Peking University	BHD	Colleges & Universities	1042	Beijing Jiaotong University	BHD	Colleges & Universities	2
410	Peking University	BHD	Colleges & Universities	4216	BOE Technology Group Co., Ltd.	BCY	Enterprises	8
410	Peking University	BHD	Colleges & Universities	8913	Yannan Guochuang Technology (Beijing) Co., Ltd	BHD	Enterprises	1
410	Peking University	BHD	Colleges & Universities	8386	SMIC International Integrated Circuit Manufacturing (Beijing) Co., Ltd	BDX	Enterprises	64
416	Beijing Dayou Shenghe Technology Co., Ltd	BHD	Enterprises	8923	Beijing Shengkangning Technology Development Co., Ltd	BHD	Enterprises	1
429	Beijing Deli Tianfang Information Technology Co., Ltd	BHD	Enterprises	8934	Hebei Great Wall Media Group Co., Ltd	HSJZ	Enterprises	2
431	Beijing Debao Qunxing Technology Co., Ltd	BHD	Enterprises	8935	Beijing Zhongshihe Biotechnology Co., Ltd	BCP	Enterprises	1
437	Beijing Deqingyuan Agricultural Technology Co., Ltd	BHD	Enterprises	8942	Beijing Heli Qingyuan Technology Co., Ltd	BYQ	Enterprises	2
440	Beijing Deshang Technology Co., Ltd	BDC	Enterprises	8944	Yan Weimin	BDC	Individuals	4
442	Beijing Detianquan Electromechanical Equipment Co., Ltd	BHD	Enterprises	8946	Beijing Xingkedi Technology Co., Ltd	BHD	Enterprises	3
443	Beijing Dewite Power System Automation Co., Ltd	BHD	Enterprises	444	Beijing Dewite Electric Technology Co., Ltd	BSY	Enterprises	1
445	Beijing Dewei Video Technology Co., Ltd	BDX	Enterprises	432	Beijing Depec Innovation Technology Co., Ltd	BDX	Enterprises	3
456	Beijing Dewell Oil and Gas Technology Development Co., Ltd	BHD	Enterprises	8134	China Petroleum Engineering Design Co., Ltd	BHD	Enterprises	1
460	Beijing First Machine Tool Factory Co., Ltd	BCY	Enterprises	8962	Beijing Beiyi Machine Tool Co., Ltd	BSY	Enterprises	1
468	Beijing Dianyan Huayuan Electric Power Technology Co., Ltd	BHD	Enterprises	3360	State Grid Co., Ltd.	BXC	Enterprises	3
487	Beijing Dongfang Jianyu Concrete Science and Technology Research Institute Co., Ltd	BHD	Enterprises	2190	Beijing Xinao Concrete Group Co., Ltd	BCY	Enterprises	1
492	Beijing Oriental Ruiwei Technology Development Co., Ltd	BHD	Enterprises	8984	Beijing Tieda Technology Development Co., Ltd	BHD	Enterprises	1
497	Beijing Dongfang Xinghua Technology Development Co., Ltd	BHD	Enterprises	8988	Hebei Huijin Group Co., Ltd	HSJZ	Enterprises	1
499	Beijing Oriental Asia Petroleum Technology Services Co., Ltd	BCY	Enterprises	4500	Li Xiangdong	BXC	Individuals	4
500	Beijing Dongfang Yuhong Waterproof Technology Co., Ltd	BSY	Enterprises	8991	Beijing Dongfang Yuhong Waterproof Engineering Co., Ltd	BSY	Enterprises	4
500	Beijing Dongfang Yuhong Waterproof Technology Co., Ltd	BSY	Enterprises	8995	Tianjin Dongfang Yuhong Waterproof Engineering Co., Ltd	THP	Enterprises	3
503	Beijing Donglinguang Environmental Protection Materials Co., Ltd	BCY	Enterprises	8997	Beijing Qunxiangxing New Materials Technology Co., Ltd	BHD	Enterprises	1
504	Beijing Dongtu Technology Co., Ltd	BSJS	Enterprises	8998	Beijing Dongtu Junyue Technology Co., Ltd	BSJS	Enterprises	1
506	Beijing Dongya Aluminum Industry Co., Ltd	BTZ	Enterprises	9002	Beijing Honghengji Curtain Wall Decoration Engineering Co., Ltd	BTZ	Enterprises	1
507	Beijing Dongzeda Technology Co., Ltd	BXC	Enterprises	9003	Beijing Tianjie Superior Technology Co., Ltd	BXC	Enterprises	2
519	Beijing Duosi Technology Development Co., Ltd	BHD	Enterprises	520	Beijing Duosi Technology Industrial Park Co., Ltd	BHD	Enterprises	1
519	Beijing Duosi Technology Development Co., Ltd	BHD	Enterprises	1477	Beijing Nansida Technology Development Co., Ltd	BHD	Enterprises	15
519	Beijing Duosi Technology Development Co., Ltd	BHD	Enterprises	1982	Beijing Tianhongyi Network Technology Co., Ltd	BHD	Enterprises	1
521	Beijing Duowei United Group Xianghe Building Materials Co., Ltd	HLF	Enterprises	3114	Multidimensional United Group Co., Ltd	BFS	Enterprises	1
538	Beijing Fangzheng Ode Computer System Co., Ltd	BHD	Enterprises	3138	Founder International Software (Beijing) Co., Ltd	BHD	Enterprises	5
539	Beijing Fangzheng Digital Printing Technology Co., Ltd	BCP	Enterprises	231	Beijing Peking University Founder Electronics Co., Ltd	BHD	Enterprises	17
540	Beijing Fangzheng Information Technology Co., Ltd	BHD	Enterprises	3138	Founder International Software (Beijing) Co., Ltd	BHD	Enterprises	2
541	Beijing Fangzheng Zhongbang Digital Medical System Co., Ltd	BSJS	Enterprises	3138	Founder International Software (Beijing) Co., Ltd	BHD	Enterprises	3
546	Beijing Feilixin Technology Co., Ltd	BHD	Enterprises	9025	Beijing Feilixin Electronic Technology Co., Ltd	BHD	Enterprises	1
562	Beijing Fenghui Caizhi Intellectual Property Consultant Co., Ltd	BHD	Enterprises	9035	Chen Xiaotang	BHD	Individuals	1
567	Beijing Institute of Fashion Technology	BCY	Colleges & Universities	9039	Langzi Co., Ltd	BSY	Enterprises	1
571	Beijing Futing Technology Co., Ltd	BTZ	Enterprises	7249	Sunshine Shengjing (Beijing) Ecological Technology Co., Ltd	BTZ	Enterprises	1
572	Beijing Fu High tech Co., Ltd	BHD	Enterprises	9041	Beijing Meierstone Technology Development Co., Ltd	BHD	Enterprises	1
578	Beijing Fosite Technology Co., Ltd	BDX	Enterprises	3191	Fosite New Materials Technology Development Co., Ltd	BDX	Enterprises	7
585	Beijing Gangyan Gaona Technology Co., Ltd	BHD	Enterprises	5897	Tianjin Guangheng Special Equipment Co., Ltd	TWQ	Enterprises	1
589	Beijing Gaode Taixin Technology Co., Ltd	BHD	Enterprises	9050	Gaode Software Co., Ltd	BCP	Enterprises	3
595	Beijing Gaomeng New Materials Co., Ltd	BFS	Enterprises	596	Beijing Gaomeng Yanshan Technology Co., Ltd	BFS	Enterprises	4
611	Beijing Greina Environmental Energy Technology Co., Ltd	BFT	Enterprises	2618	Beijing Zhonglv Environmental Energy Technology Co., Ltd	BCP	Enterprises	1
612	Beijing Institute of Technology Zhiyuan Technology Development Co., Ltd	BDX	Enterprises	615	Beijing University of Technology	BCY	Colleges & Universities	1
615	Beijing University of Technology	BCY	Colleges & Universities	9080	Beijing Fangxin Lihua Technology Co., Ltd	BTZ	Enterprises	2
615	Beijing University of Technology	BCY	Colleges & Universities	9102	Beijing Qingliu Technology Co., Ltd	BXC	Enterprises	1
615	Beijing University of Technology	BCY	Colleges & Universities	9103	Beijing Times Technology Co., Ltd	BHD	Enterprises	1
615	Beijing University of Technology	BCY	Colleges & Universities	2190	Beijing Xinao Concrete Group Co., Ltd	BCY	Enterprises	3
615	Beijing University of Technology	BCY	Colleges & Universities	9131	Huizhong Instrument Co., Ltd	HTS	Enterprises	2
615	Beijing University of Technology	BCY	Colleges & Universities	8360	China Railway Construction Group Co., Ltd	BSJS	Enterprises	1
616	Beijing Gongke Guqiao Technology Co., Ltd	BHD	Enterprises	4175	Highway Science Research Institute of the Ministry of Transport	BHD	Agency groups	1
624	Beijing Solid Waste Jingwei Technology Co., Ltd	BSY	Enterprises	1394	Beijing Green Energy Environmental Engineering Co., Ltd	BCP	Enterprises	2
626	Beijing Guanhong Technology Group Co., Ltd	BHD	Enterprises	8298	Zhongke Pharmaceutical Industry Productivity Promotion Center Co., Ltd	BHD	Enterprises	2
633	Beijing Guangyao Energy Technology Co., Ltd	BXC	Enterprises	9161	Beijing Guangyao Environmental Technology Co., Ltd	BCP	Enterprises	2
636	Beijing Guangling essence Technology Co., Ltd	BCP	Enterprises	9164	Beijing North China Light Alloy Co., Ltd	BCP	Enterprises	2
640	Beijing Guangyuan Credit Fine Chemical Technology Development Center	BHD	Enterprises	7761	Zhang Zongjian	BCY	Individuals	1
645	Beijing Guodian De'an Electric Power Engineering Co., Ltd	BXC	Enterprises	7941	China Electric Power Engineering Consulting Group North China Electric Power Design Institute Co., Ltd	BXC	Enterprises	1
648	Beijing Guodiantong Network Technology Co., Ltd	BHD	Enterprises	3360	State Grid Co., Ltd.	BXC	Enterprises	1
649	Beijing Guodiantong Network Technology Co., Ltd. Technical Service Center	BXC	Enterprises	3360	State Grid Co., Ltd.	BXC	Enterprises	1
657	Beijing Guoneng Changyun High tech Coal Blending Co., Ltd	BCP	Enterprises	9180	Beijing Shenhua Hengyun Energy Technology Co., Ltd	BCP	Enterprises	4
665	Beijing Guoxing Wujia Polymer Fiber Recycling Technology Co., Ltd	BCP	Enterprises	9187	Beijing Guofa Jiamei Environmental Protection Technology Co., Ltd	BHD	Enterprises	1
674	Beijing Haidian Huamei Coal Water Slurry Technology Development Center	BHD	Enterprises	4951	Coal Science Research Institute Co., Ltd	BCY	Enterprises	2
679	Beijing Hailin Huida Consulting Services Co., Ltd	BFT	Enterprises	9203	Beijing Hailin Automatic Control Technology Co., Ltd	BCP	Enterprises	2
683	Beijing Haineng Haite Petroleum Technology Development Co., Ltd	BHR	Enterprises	8552	Anton Berlin Petroleum Technology (Beijing) Co., Ltd	BCP	Enterprises	2
686	Beijing Haitong Rongsheng Technology Co., Ltd	BSY	Enterprises	9208	Beijing Zhongke Haitong Technology Co., Ltd	BSJS	Enterprises	1
691	Beijing Haixin Zhengtong Technology Co., Ltd	BFT	Enterprises	690	Beijing Haixin Kejin High tech Co., Ltd	BFT	Enterprises	1
692	Beijing Haiyu Baite New Energy Technology Development Co., Ltd	BHD	Enterprises	9211	Beijing Shenzhou Judian New Energy Technology Development Co., Ltd	BHD	Enterprises	1
694	Beijing Handian Traditional Chinese and Western Medicine Research and Development Center	BDX	Enterprises	693	Beijing Handian Pharmaceutical Co., Ltd	BMY	Enterprises	5
694	Beijing Handian Traditional Chinese and Western Medicine Research and Development Center	BDX	Enterprises	9212	Beijing Red Sun Pharmaceutical Co., Ltd	BCY	Enterprises	2
697	Beijing Hanqing Tianlang Water Treatment Technology Co., Ltd	BCP	Enterprises	9215	Sun Youfeng	BCY	Individuals	2
712	Beihang University	BHD	Colleges & Universities	1255	Beijing Aerospace Vehicle Overall Design Department	BHD	Agency groups	1
712	Beihang University	BHD	Colleges & Universities	9305	Haozheng Taiji (Beijing) Technology Co., Ltd	BCP	Enterprises	1
712	Beihang University	BHD	Colleges & Universities	3978	North China Electric Power Research Institute Co., Ltd	BHD	Enterprises	1
718	Beijing Aerospace Control Instrument Research Institute	BHD	Scientific institutions	9331	Beijing Aerospace Wanhong High tech Co., Ltd	BDX	Enterprises	1
727	Beijing Aerospace Changfeng Co., Ltd	BHD	Enterprises	728	Beijing Aerospace Changfeng Technology Industry Group Co., Ltd	BHD	Enterprises	5
728	Beijing Aerospace Changfeng Technology Industry Group Co., Ltd	BHD	Enterprises	727	Beijing Aerospace Changfeng Co., Ltd	BHD	Enterprises	5
730	Beijing Aerospace Zhitong Technology Co., Ltd	BFT	Enterprises	729	Beijing Aerospace Zhitong Transportation Technology Co., Ltd	BHD	Enterprises	1
738	Beijing Haorui Trading Co., Ltd	BHR	Enterprises	1630	Beijing Ruiqien Transformer Equipment Co., Ltd	BHR	Enterprises	1
744	Beijing Haoting Optoelectronic Technology Co., Ltd	BHD	Enterprises	9345	Chen Zhe	BCP	Individuals	1
761	Beijing Hecheng Pioneer Pharmaceutical Technology Co., Ltd	BDX	Enterprises	1459	Beijing Mingze Zhonghe Drug Research Co., Ltd	BDX	Enterprises	2
776	Beijing Hexin Ruizhi Technology Co., Ltd	BCY	Enterprises	9371	MediaTek Technology (Beijing) Co., Ltd	BCY	Enterprises	2
779	Beijing Heijingang Agriculture Co., Ltd	BHD	Enterprises	409	Beijing Daweijia Biotechnology Co., Ltd	BHD	Enterprises	2
780	Beijing Heimi Tiancheng Technology Co., Ltd	BHD	Enterprises	65	Baidu Times Network Technology (Beijing) Co., Ltd	BHD	Enterprises	1
780	Beijing Heimi Tiancheng Technology Co., Ltd	BHD	Enterprises	199	Beijing Baidu Wangxun Technology Co., Ltd	BHD	Enterprises	1
781	Beijing Hengyuntong Machinery Co., Ltd	BTZ	Enterprises	9373	Yongmeng Machinery Co., Ltd	TBD	Enterprises	2
791	Beijing Hengtong Chaoyue Technology Co., Ltd	BHD	Enterprises	617	Beijing Gonglian Jieda Highway Maintenance Engineering Co., Ltd	BFT	Enterprises	1
793	Beijing Hengtong Video Technology Development Co., Ltd	BHD	Enterprises	276	Beijing Biwei Kangmu Technology Co., Ltd	BCP	Enterprises	1
795	Beijing Hengyuan Technology Co., Ltd	BHD	Enterprises	9383	Hengyuan Technology Development Group Co., Ltd	BHD	Enterprises	3
806	Beijing Hongfu Ruida Technology Co., Ltd	BCP	Enterprises	9389	Beijing Kunhe Xingye Technology Co., Ltd	BCP	Enterprises	2
819	Beijing Honghe Shengshi Digital Media Technology Co., Ltd	BHD	Enterprises	3938	Honghe Technology Co., Ltd	BHD	Enterprises	4
829	Beijing Mutual Trust Technology Co., Ltd	BHD	Enterprises	9405	Beijing Xingguo Fusion Communication Technology Co., Ltd	BHD	Enterprises	1
829	Beijing Mutual Trust Technology Co., Ltd	BHD	Enterprises	2287	Beijing CCTV Public Information Co., Ltd	BHD	Enterprises	4
835	Beijing Huabang Tiankong Technology Development Co., Ltd	BHD	Enterprises	9411	Beijing Huayu Tiankong Technology Co., Ltd	BHD	Enterprises	2
843	Beijing Huada Gene Research Center Co., Ltd	BSY	Enterprises	9417	Beijing Liuhe Huada Gene Technology Co., Ltd	BHD	Enterprises	1
846	Beijing Huadian Power Automation Company	BFT	Enterprises	9418	Huadian Zhongguang New Energy Technology Co., Ltd	BFT	Enterprises	1
870	Beijing Huamei Kebo Technology Development Co., Ltd	BFT	Enterprises	5167	Tsinghua University Architectural Design and Research Institute Co., Ltd	BHD	Enterprises	1
875	Beijing Huaqi Digital Technology Laboratory Co., Ltd	BHD	Enterprises	145	Beijing Patriot Intellectual Property Services Co., Ltd	BHD	Enterprises	1
877	Beijing Huaqing Haote Technology Development Co., Ltd	BHD	Enterprises	879	Beijing Huaqing Taimeng Technology Development Co., Ltd	BHD	Enterprises	1
879	Beijing Huaqing Taimeng Technology Development Co., Ltd	BHD	Enterprises	9434	Beijing Huayuan Taimeng Energy saving Equipment Co., Ltd	BMY	Enterprises	2
880	Beijing Huaqing Xinyuan Technology Co., Ltd	BCY	Enterprises	9435	Beijing Huaqing Geothermal Development Group Co., Ltd	BHD	Enterprises	2
895	Beijing Huateng New Materials Co., Ltd	BHD	Enterprises	9444	Beijing Chemical Industry Research Institute Co., Ltd	BHD	Enterprises	1
897	Beijing Huatong Kefeng Rail Transit Technology Development Co., Ltd	BDX	Enterprises	9447	Beijing Hengfeng Jinxin Materials Co., Ltd	BTZ	Enterprises	1
918	Beijing Huayu Energy Technology Co., Ltd	BHD	Enterprises	9457	Beijing Zhongke Huayu Heat Pump Equipment Manufacturing Co., Ltd	BFS	Enterprises	1
920	Beijing Huayuan Bochuang Technology Co., Ltd	BDX	Enterprises	9459	Beijing Weitongda Biotechnology Co., Ltd	BCP	Enterprises	1
921	Beijing Huayuan Taihe Building Decoration Materials Co., Ltd	BDX	Enterprises	6548	Tianlikang (Tianjin) Technology Co., Ltd	TNK	Enterprises	2
926	Beijing University of Chemical Technology	BCY	Colleges & Universities	9469	Beijing Eurasia Ruikang New Materials Technology Co., Ltd	BCY	Enterprises	1
926	Beijing University of Chemical Technology	BCY	Colleges & Universities	9472	Beijing Satellite Manufacturing Factory Co., Ltd	BHD	Enterprises	1
926	Beijing University of Chemical Technology	BCY	Colleges & Universities	3505	Aerospace Materials and Technology Research Institute	BFT	Scientific institutions	1
957	Beijing Huier Sanji Green Chemical Technology Co., Ltd	BHD	Enterprises	9500	Zhuolu Enze Catalytic Materials Co., Ltd	HZJK	Enterprises	2
973	Beijing Jiding Environmental Protection Technology Co., Ltd	BCY	Enterprises	3214	GaoJunfeng	HQHD	Individuals	1
974	Beijing Jikete Technology Co., Ltd	BXC	Enterprises	9513	Beijing Ruiyingtong Investment Co., Ltd	BMY	Enterprises	1
975	Beijing Jile Electronics Group Co., Ltd	BCY	Enterprises	9514	Beijing Yandong Microelectronics Co., Ltd	BCY	Enterprises	1
982	Beijing Aurora Safety Protection Technology Co., Ltd	BHD	Enterprises	9519	Daheng New Era Technology Co., Ltd	BHD	Enterprises	1
989	Beijing Jixing United Electronic Technology Co., Ltd	BHD	Enterprises	9523	Jisheng Xingtai (Beijing) Technology Co., Ltd	BHD	Enterprises	1
994	Beijing Jifulin Biotechnology Co., Ltd	BHD	Enterprises	9526	Baoding Guonong Wenshi Pig Breeding Co., Ltd	HBD	Enterprises	2
1004	Beijing Jiatai Xinye Technology Co., Ltd	BHD	Enterprises	9533	Hou Kejie	BFT	Individuals	2
1012	Beijing Jiale Jiashang Technology Co., Ltd	BCP	Enterprises	474	Beijing Dingchen Graphite Technology Co., Ltd	BHD	Enterprises	1
1014	Beijing Jiashi Lianbo Pharmaceutical Technology Co., Ltd	BFT	Enterprises	9542	Yingu Pharmaceutical Co., Ltd	BTZ	Enterprises	3
1017	Beijing Nut Bit Technology Co., Ltd	BTZ	Enterprises	3360	State Grid Co., Ltd.	BXC	Enterprises	1
1017	Beijing Nut Bit Technology Co., Ltd	BTZ	Enterprises	3430	State Grid Tianjin Electric Power Company	THB	Enterprises	1
1021	Beijing Jianlong Heavy Industry Group Co	BFT	Enterprises	5669	Tangshan Jianlong Special Steel Co., Ltd	HTS	Enterprises	1
1026	Beijing University of Civil Engineering and Architecture	BXC	Colleges & Universities	489	Beijing Dongfang Lihe Landscape Design Co., Ltd	BCY	Enterprises	1
1026	Beijing University of Civil Engineering and Architecture	BXC	Colleges & Universities	501	Beijing Oriental Garden Environment Co., Ltd	BCY	Enterprises	1
1032	Beijing Jiannuowei Biotechnology Co., Ltd	BXC	Enterprises	7815	Zhao Shumin	BCY	Individuals	1
1033	Beijing Jianping Jinxing Medical Equipment Co., Ltd	BHD	Enterprises	1034	Beijing Jianping Jiuxing Biomedical Technology Co., Ltd	BHD	Enterprises	2
1035	Beijing Jianxiang Hemu Biotechnology Co., Ltd	BDX	Enterprises	4012	Huaweite (Beijing) Biotechnology Co., Ltd	BHD	Enterprises	1
1038	Beijing Jiankai Technology Co., Ltd	BHD	Enterprises	9563	Tianjin Jiankai Technology Co., Ltd	TBHXQ	Enterprises	1
1041	Beijing Jiaotong University Asset Management Co., Ltd	BHD	Enterprises	4172	Jiaokong Technology Co., Ltd	BFT	Enterprises	35
1042	Beijing Jiaotong University	BHD	Colleges & Universities	1041	Beijing Jiaotong University Asset Management Co., Ltd	BHD	Enterprises	35
1042	Beijing Jiaotong University	BHD	Colleges & Universities	3978	North China Electric Power Research Institute Co., Ltd	BHD	Enterprises	1
1046	Beijing Jiejiajie Environmental Technology Co., Ltd	BCP	Enterprises	5726	Tang Yi	BHD	Individuals	1
1050	Beijing Jiecheng Century Technology Co., Ltd	BHD	Enterprises	9584	Beijing Jiecheng Century Digital Technology Co., Ltd	BCP	Enterprises	1
1058	Beijing Jindike Biotechnology Co., Ltd	BDX	Enterprises	9592	Hou Yunde	BDX	Individuals	1
1071	Beijing Jinnuomi Technology Co., Ltd	BDX	Enterprises	9604	Hebei Entry Exit Inspection and Quarantine Bureau Inspection and Quarantine Technology Center	HSJZ	Agency groups	1
1078	Beijing Jinshan Software Co., Ltd	BHD	Enterprises	9613	Beijing Jinshan Office Software Co., Ltd	BHD	Enterprises	30
1079	Beijing Jinshan Digital Entertainment Technology Co., Ltd	BHD	Enterprises	9613	Beijing Jinshan Office Software Co., Ltd	BHD	Enterprises	1
1081	Beijing Jintaide Biotechnology Co., Ltd	BHD	Enterprises	9617	Jintaide Hengye (Tianjin) Biotechnology Co., Ltd	TWQ	Enterprises	2
1083	Beijing Jinweiyuan Pharmaceutical Technology Development Company	BHD	Enterprises	9619	Beijing Zhuoxin Ruisheng Technology Development Co., Ltd	BHD	Enterprises	1
1090	Beijing Jinyiao Technology Development Co., Ltd	BTZ	Enterprises	7327	Yao Fulai	HSJZ	Individuals	4
1091	Beijing Jinyu Mangrove Environmental Protection Technology Co., Ltd	BCP	Enterprises	9625	Beijing Jinyu Beishui Environmental Protection Technology Co., Ltd	BCP	Enterprises	1
1098	Beijing Jinheng Jiahui Automotive Electronic Systems Co., Ltd	BDX	Enterprises	9631	Beijing Wande Jiarui Automotive Technology Co., Ltd	BDX	Enterprises	1
1101	Beijing Jinbang Biotechnology Co., Ltd	BFT	Enterprises	9632	Beijing Huaxuan Biotechnology Co., Ltd	BCY	Enterprises	2
1102	Beijing Jinneng Biotechnology Co., Ltd	BHD	Enterprises	9633	Beijing Liuma Technology Co., Ltd	BSY	Enterprises	2
1108	Beijing Jingcheng Environmental Protection Co., Ltd	BHD	Enterprises	9640	Beijing Beipai Equipment Industry Co., Ltd	BCY	Enterprises	1
1108	Beijing Jingcheng Environmental Protection Co., Ltd	BHD	Enterprises	9641	Beijing Institute of Mechanical and Electrical Engineering Machine Tool Co., Ltd	BSY	Enterprises	3
1109	Beijing Jingcheng Compressor Co., Ltd	BYQ	Enterprises	1108	Beijing Jingcheng Environmental Protection Co., Ltd	BHD	Enterprises	1
1113	Beijing BOE Optoelectronics Technology Co., Ltd.	BDX	Enterprises	4216	BOE Technology Group Co., Ltd.	BCY	Enterprises	402
1131	Beijing Jingtie Shian Machinery Safety Technology Research Institute	BYQ	Enterprises	9661	Beijing Institute of Science and Technology of Beijing Railway Bureau	BFT	Agency groups	1
1133	Beijing Jingwei Yatai Industry and Trade Co., Ltd	BTZ	Enterprises	9662	Shi Xiahong	BHD	Individuals	1
1134	Beijing Jingwei Yankang Pharmaceutical Research Institute Co., Ltd	BDX	Enterprises	9663	Peking University Shijia Technology Development Co., Ltd	BCP	Enterprises	1
1141	Beijing Jingyi Instrument and Meter Research Institute Co., Ltd	BDX	Enterprises	9669	Beijing Jingyi Group Co., Ltd	BCY	Enterprises	1
1146	Beijing Jingwei Hengrun Technology Co., Ltd	BCY	Enterprises	9674	Beijing Runke General Technology Co., Ltd	BHD	Enterprises	2
1151	Beijing Institute of Precision Electromechanical Control Equipment	BFT	Agency groups	5605	Teda International Cardiovascular Hospital	TBHXQ	Agency groups	1
1153	Beijing Jingyi Taixiang Technology Development Co., Ltd	BDX	Enterprises	71	Baitai Biopharmaceutical Co., Ltd	BDX	Enterprises	1
1153	Beijing Jingyi Taixiang Technology Development Co., Ltd	BDX	Enterprises	8596	Beijing Dongfang Baitai Biotechnology Co., Ltd	BDX	Enterprises	1
1159	Beijing Jiucaotang Pharmaceutical Research Institute Co., Ltd	BCY	Enterprises	9686	Baoding Jizhong Pharmaceutical Co., Ltd	HBD	Enterprises	5
1168	Beijing Jiuzhou Longling Environmental Protection Materials High tech Co., Ltd	BHD	Enterprises	8446	Zhou Shengze	BHD	Individuals	1
1170	Beijing Jiu'an Construction Investment Group Co., Ltd	BHD	Enterprises	282	Beijing Bishuiyuan Technology Co., Ltd	BHD	Enterprises	2
1171	Beijing Jiuhe Kaiyuan Nutrition Technology Co., Ltd	BCP	Enterprises	9694	Beijing Qingchuan Health Technology Co., Ltd	BCP	Enterprises	1
1185	Beijing Junda High tech Incubator Co., Ltd	BDX	Enterprises	1169	Beijing Jiuzhoutong Technology Incubator Co., Ltd	BFT	Enterprises	1
1195	Beijing Kaijin Technology Co., Ltd	BHD	Enterprises	368	Beijing Jianchuang Pharmaceutical Technology Development Co., Ltd	BCY	Enterprises	1
1204	Beijing Kanpur Environmental Protection Technology Co., Ltd	BPG	Enterprises	9717	Gelant Environmental Protection Engineering (Beijing) Co., Ltd	BPG	Enterprises	1
1213	Beijing Kangming Yousheng Biochemical Technology Co., Ltd	BHD	Enterprises	9727	Gu Ming	BHD	Individuals	2
1216	Beijing Kangtuo Technology Co., Ltd	BHD	Enterprises	1997	Beijing Tianruixing Photothermal Technology Co., Ltd	BHD	Enterprises	2
1219	Beijing Keming Weiye Technology Development Co., Ltd	BFT	Enterprises	534	Beijing Fansi Machine Tool Co., Ltd	BTZ	Enterprises	1
1228	University of Science and Technology Beijing	BHD	Colleges & Universities	249	Beijing Beike Environmental Engineering Co., Ltd	BMTG	Enterprises	1
1228	University of Science and Technology Beijing	BHD	Colleges & Universities	9737	Beijing Dinghan Henghai Biotechnology Co., Ltd	BYQ	Enterprises	3
1228	University of Science and Technology Beijing	BHD	Colleges & Universities	9748	Beijing Sanjili New Materials Co., Ltd	BYQ	Enterprises	1
1228	University of Science and Technology Beijing	BHD	Colleges & Universities	3360	State Grid Co., Ltd.	BXC	Enterprises	1
1228	University of Science and Technology Beijing	BHD	Colleges & Universities	9762	Tangshan Huixin Jiade Energy Conservation and Emission Reduction Technology Co., Ltd	HTS	Enterprises	1
1228	University of Science and Technology Beijing	BHD	Colleges & Universities	9768	Zhuolu Jinxin Mining Co., Ltd	HZJK	Enterprises	1
1230	Beijing Kelaibo Pharmaceutical Development Co., Ltd	BDX	Enterprises	2173	Beijing Xiehe Pharmaceutical Second Factory Co., Ltd	BDX	Enterprises	3
1231	Beijing Keli Hengjiu Electric Power Technology Co., Ltd	BHD	Enterprises	9772	Hebei Keli Hengjiu Energy Technology Co., Ltd	HZJK	Enterprises	1
1251	Beijing Keyu United Stem Cell Biotechnology Co., Ltd	BHD	Enterprises	9789	Li Lingsong	BHD	Individuals	1
1254	Beijing Konghai Technology Development Co., Ltd	BHD	Enterprises	9793	Li Jiye	BHD	Individuals	2
1256	Beijing Space Electromechanical Research Institute	BHD	Agency groups	9795	Beijing Aerospace Hezhong Technology Development Co., Ltd	BDX	Enterprises	2
1268	Beijing Mining and Metallurgy Research Institute Co., Ltd	BXC	Enterprises	2710	Beikuang Electromechanical Technology Co., Ltd	BFT	Enterprises	9
1268	Beijing Mining and Metallurgy Research Institute Co., Ltd	BXC	Enterprises	8752	Beikuang New Materials Technology Co., Ltd	BCP	Enterprises	8
1290	Beijing Langyan Technology Co., Ltd	BHD	Enterprises	9829	Youshi Technology Co., Ltd	BHD	Enterprises	1
1306	Beijing Institute of Technology	BHD	Colleges & Universities	9843	Beijing Ultranik Technology Co., Ltd	BMTG	Enterprises	1
1306	Beijing Institute of Technology	BHD	Colleges & Universities	9844	Beijing Poly Shida Technology Co., Ltd	BFS	Enterprises	2
1306	Beijing Institute of Technology	BHD	Colleges & Universities	613	Beijing Technology and Business University	BHD	Colleges & Universities	1
1306	Beijing Institute of Technology	BHD	Colleges & Universities	9852	Beijing Institute of Technology Jinxi Technology Co., Ltd	BHD	Enterprises	1
1306	Beijing Institute of Technology	BHD	Colleges & Universities	9855	Beijing Ligong Flame retardant Technology Co., Ltd	BHD	Enterprises	1
1306	Beijing Institute of Technology	BHD	Colleges & Universities	5262	Sanli Energy Conservation and Environmental Protection Engineering Co., Ltd	BSY	Enterprises	2
1315	Beijing Lishichen Computer Technology Co., Ltd	BMTG	Enterprises	1316	Beijing Lishichen New Technology Co., Ltd	BMTG	Enterprises	6
1325	Beijing Lianchuang Jiayi Imaging New Material Technology Co., Ltd	BHD	Enterprises	3294	Gu'an Lianchuang Jiayi Inkjet Technology Co., Ltd	HLF	Enterprises	1
1327	Beijing Lianfeixiang Technology Co., Ltd	BDC	Enterprises	478	Beijing Dingneng Kaiyuan Battery Technology Co., Ltd	BDC	Enterprises	1
1331	Beijing United Shengbang Biotechnology Co., Ltd	BHD	Enterprises	409	Beijing Daweijia Biotechnology Co., Ltd	BHD	Enterprises	4
1331	Beijing United Shengbang Biotechnology Co., Ltd	BHD	Enterprises	9894	Beijing Weijia Shengbang Biotechnology Co., Ltd	BTZ	Enterprises	1
1340	Beijing Liangzhi Technology Co., Ltd	BTZ	Enterprises	9901	Hebei Zhikang Medical Device Technology Co., Ltd	HSJZ	Enterprises	1
1346	Beijing Linfengyuan Ecological Technology Co., Ltd	BHD	Enterprises	9903	Beijing Shenghailin Ecological Environment Technology Co., Ltd	BSY	Enterprises	1
1348	Beijing Forestry University	BHD	Colleges & Universities	501	Beijing Oriental Garden Environment Co., Ltd	BCY	Enterprises	1
1354	Beijing Lingxi Interactive Information Technology Co., Ltd	BCY	Enterprises	2462	Beijing Zhangxun Interactive Information Technology Co., Ltd	BHD	Enterprises	1
1371	Beijing Longke Ark Biotechnology Co., Ltd	BHD	Enterprises	9927	Asia Pacific Xingmu (Beijing) Technology Co., Ltd	BHD	Enterprises	4
1375	Beijing Longkexing Technology Group Co., Ltd	BMTG	Enterprises	9930	Xia Shujun	BHD	Individuals	1
1386	Beijing Lvchuang Acoustic Engineering Co., Ltd	BCP	Enterprises	3360	State Grid Co., Ltd.	BXC	Enterprises	2
1387	Beijing Lvhua Shengyi Technology Development Co., Ltd	BCP	Enterprises	1388	Beijing Lvhua Shengyi Daily Chemical Co., Ltd	BCP	Enterprises	2
1387	Beijing Lvhua Shengyi Technology Development Co., Ltd	BCP	Enterprises	5022	Ning Yuesheng	BXC	Individuals	7
1395	Beijing Green Nonghua Crop Technology Co., Ltd	BHD	Enterprises	2980	Dashifeng (Beijing) Legal Consulting Co., Ltd	BTZ	Enterprises	2
1396	Beijing Lvyuan Quzheng Technology Development Co., Ltd	BSJS	Enterprises	1410	Beijing Medisea Pharmaceutical Co., Ltd	BDX	Enterprises	2
1405	Beijing Mindray Medical Equipment Co., Ltd	BCP	Enterprises	9959	Chen Sheng	BHD	Individuals	8
1412	Beijing Mage Oriental Materials Technology Co., Ltd	BHD	Enterprises	9961	Beijing Hao'er Dongfang Health Technology Co., Ltd	BCY	Enterprises	1
1430	Beijing Meikeyi Digital Technology Development Co., Ltd	BCP	Enterprises	9976	Beijing Yameike Software Co., Ltd	BHD	Enterprises	1
1433	Beijing Meitian Sunshine Technology Co., Ltd	BFT	Enterprises	9978	Beijing Meitian Qianfeng Technology Co., Ltd	BFT	Enterprises	1
1454	Beijing Mingri China Railway Technology Development Co., Ltd	BHD	Enterprises	9992	Beijing Ruize Hengyi Technology Co., Ltd	BCP	Enterprises	1
1456	Beijing Mingxin High tech Development Co., Ltd	BHD	Enterprises	8298	Zhongke Pharmaceutical Industry Productivity Promotion Center Co., Ltd	BHD	Enterprises	1
1463	Beijing Moike Technology Co., Ltd	BHD	Enterprises	9997	Beijing Yamei Ark Science and Trade Co., Ltd	BTZ	Enterprises	2
1471	Beijing Nantong Technology Group Co., Ltd	BHD	Enterprises	10001	Beijing Nantong Medical Technology Co., Ltd	BHD	Enterprises	1
1484	Beijing Ningcuixuan Biotechnology Co., Ltd	BHD	Enterprises	10015	Du Jiang	BFT	Individuals	3
1496	Beijing Nuopai Biotechnology Co., Ltd	BHD	Enterprises	8040	Institute of Microbiology, Chinese Academy of Sciences	BCY	Agency groups	1
1502	Beijing Oumande Technology Development Co., Ltd	BHD	Enterprises	6850	Wang Yuxin	BHD	Individuals	1
1503	Beijing Oumeng Biotechnology Co., Ltd	BCY	Enterprises	10033	Oumeng Medical Diagnosis (China) Co., Ltd	BCY	Enterprises	1
1518	Beijing Puran Rail Transit Technology Co., Ltd	BCP	Enterprises	4044	Huang Qizhen	BHD	Individuals	1
1529	Beijing Puyuan Jingdian Technology Co., Ltd	BHD	Enterprises	6853	Wang Yue	BCP	Individuals	1
1530	Beijing Puyuan Jingyi Technology Co., Ltd	BCP	Enterprises	1529	Beijing Puyuan Jingdian Technology Co., Ltd	BHD	Enterprises	1
1532	Beijing Puze Tianji Data Technology Co., Ltd	BHD	Enterprises	1531	Beijing Puze Chuangzhi Data Technology Co., Ltd	BCY	Enterprises	5
1532	Beijing Puze Tianji Data Technology Co., Ltd	BHD	Enterprises	8295	Zhongke Tianji Data Technology Co., Ltd	BHD	Enterprises	1
1537	Beijing Qihoo Technology Co.	BCY	Enterprises	10066	360 Technology Group Co., Ltd	TBHXQ	Enterprises	10
1542	Beijing Qixiangda Technology Co., Ltd	BHD	Enterprises	7338	Ye Jun	BCP	Individuals	1
1546	Beijing Qizhi Business Consulting Co.	BCY	Enterprises	1537	Beijing Qihoo Technology Co.	BCY	Enterprises	197
1546	Beijing Qizhi Business Consulting Co.	BCY	Enterprises	10066	360 Technology Group Co., Ltd	TBHXQ	Enterprises	1
1551	BAIC Motor Corporation Limited	BSY	Enterprises	1553	Beijing Automotive Research Institute Co., Ltd	BSY	Enterprises	44
1553	Beijing Automotive Research Institute Co., Ltd	BSY	Enterprises	1551	BAIC Motor Corporation Limited	BSY	Enterprises	2
1554	Beijing Qianfang City Information Technology Co., Ltd	BHD	Enterprises	2461	Beijing Zhangxingtong Information Technology Co., Ltd	BHD	Enterprises	11
1554	Beijing Qianfang City Information Technology Co., Ltd	BHD	Enterprises	10077	Beijing Zhongjiao Xinglu Information Technology Co., Ltd	BHD	Enterprises	1
1565	Beijing Qianbaobao Payment Technology Co., Ltd	BHD	Enterprises	662	Beijing Guotongbao Co., Ltd	BHD	Enterprises	1
1566	Beijing Qianbaowang Information Technology Co., Ltd	BMTG	Enterprises	5316	Shenzhou Fu (Beijing) Software Technology Co., Ltd	BCY	Enterprises	1
1590	Beijing Quanlu Communication and Signal Research and Design Institute Group Co., Ltd	BFT	Enterprises	382	Beijing Maglev Transportation Development Co., Ltd	BFT	Enterprises	3
1593	Beijing Renchuang Technology Group Co., Ltd	BHD	Enterprises	10106	Beijing Renchuang Heli Chemical Technology Co., Ltd	BFS	Enterprises	1
1593	Beijing Renchuang Technology Group Co., Ltd	BHD	Enterprises	10108	Beijing Renchuang Risheng Oil Extraction Technology Co., Ltd	BHD	Enterprises	1
1593	Beijing Renchuang Technology Group Co., Ltd	BHD	Enterprises	1594	Beijing Renchuang Sand Industry Technology Co., Ltd	BHD	Enterprises	1
1598	Beijing Renchuang Manufacturing Technology Research Institute	BMY	Agency groups	1593	Beijing Renchuang Technology Group Co., Ltd	BHD	Enterprises	1
1598	Beijing Renchuang Manufacturing Technology Research Institute	BMY	Agency groups	1594	Beijing Renchuang Sand Industry Technology Co., Ltd	BHD	Enterprises	1
1615	Beijing Ruiguang Instrument Co., Ltd	BCY	Enterprises	10119	Beijing Bohui Innovation Biotechnology Group Co., Ltd	BCP	Enterprises	5
1617	Beijing Ruisheng Mingjie Intellectual Property Agency Co., Ltd	BSY	Enterprises	10121	Beijing Sanyuan Hefeng Pastoral Industry Co., Ltd	BCP	Enterprises	1
1627	Beijing Ruiheng Ultra High Voltage Electrical Appliance Research Institute (General Partnership)	BHR	Agency groups	2653	Beijing Zhongtian Xinlian Electrical Technology Research Institute (General Partnership)	BHR	Enterprises	1
1630	Beijing Ruiqien Transformer Equipment Co., Ltd	BHR	Enterprises	7637	Zhang Minghao	BDC	Individuals	1
1632	Beijing Ruitaifeng Business Co., Ltd	BDC	Enterprises	10130	Hebei Shipufeng Fertilizer Industry Co., Ltd	HHD	Enterprises	1
1635	Beijing Ruitu Wanfang Technology Co., Ltd	BHD	Enterprises	8587	Beijing Baidu Zhitu Technology Co., Ltd	BHD	Enterprises	2
1655	Beijing Secco Era Environmental Protection Technology Co., Ltd	BHD	Enterprises	1654	Beijing Secco Kanglun Environmental Protection Technology Co., Ltd	BHD	Enterprises	1
1657	Beijing Sainuo Airy International Aviation Technology Co., Ltd	BMTG	Enterprises	3395	State Grid Power Space Technology Co., Ltd	BCP	Enterprises	1
1660	Beijing Saisheng Pharmaceutical Co., Ltd	BDX	Enterprises	10148	Beijing Saier Biopharmaceutical Co., Ltd	BDX	Enterprises	3
1672	Beijing Sanlvneng Technology Co., Ltd	BHD	Enterprises	2400	Beijing Yuzhi Environmental Engineering Co., Ltd	BHD	Enterprises	10
1684	Beijing Sanxiong Technology Company	BMTG	Enterprises	10167	Beijing Dongxi Analytical Instrument Co., Ltd	BMTG	Enterprises	1
1691	Beijing Sangpu Biochemical Technology Co., Ltd	BHD	Enterprises	1842	Beijing Institute of Nutrition Research Co., Ltd	BFT	Enterprises	2
1698	Beijing Shanlian Xuntong Digital Technology Co., Ltd	BDX	Enterprises	377	Beijing Chuangyi Hexian Science and Trade Co., Ltd	BDX	Enterprises	1
1727	Beijing Shenzhou Tianmai Network Computer Co., Ltd	BHD	Enterprises	10200	Lingjiu Zhongke Software (Beijing) Co., Ltd	BHD	Enterprises	1
1729	Beijing Shenzhou Genius Technology Development Co., Ltd	BFT	Enterprises	10202	Rongxi Technology Co., Ltd	BFT	Enterprises	1
1734	Beijing Shenghua Xinchuang Technology Co., Ltd	BHD	Enterprises	10208	Beijing Shenghua Xingye Technology Co., Ltd	BSY	Enterprises	1
1740	Beijing Shengda Huayuan Technology Co., Ltd	BFT	Enterprises	10214	Gu'an Shenghui Flame retardant Materials Co., Ltd	HLF	Enterprises	1
1745	Beijing Shengnuoji Pharmaceutical Technology Co., Ltd	BHD	Enterprises	10218	Beijing Shenaoji Pharmaceutical Technology Co., Ltd	BHD	Enterprises	1
1748	Beijing Normal University	BHD	Colleges & Universities	855	Beijing Huahai Deyuan Technology Co., Ltd	BHD	Enterprises	3
1749	School of Chemistry, Beijing Normal University	BHD	Colleges & Universities	1748	Beijing Normal University	BHD	Colleges & Universities	1
1750	Beijing Shifen Technology Co., Ltd	BHD	Enterprises	10227	Beijing Kuyun Interactive Technology Co., Ltd	BDC	Enterprises	7
1750	Beijing Shifen Technology Co., Ltd	BHD	Enterprises	5341	Shi Shi (Beijing) Information Technology Co., Ltd	BCY	Enterprises	2
1761	Beijing Strength Source Technology Development Co., Ltd	BFT	Enterprises	10236	Beijing Zhaoyangguang Thermal Technology Co., Ltd	BTZ	Enterprises	1
1770	Beijing Century Internet Engineering Technology Service Co., Ltd	BCY	Enterprises	1771	Beijing Century Internet Broadband Data Center Co., Ltd	BCY	Enterprises	33
1780	Beijing Shineng Zhongjing Energy Technology Co., Ltd	BCY	Enterprises	8270	Zhongjing Environmental Technology Co., Ltd	BDX	Enterprises	6
1786	Beijing Institute of Traumatology and Orthopedics	BXC	Agency groups	402	Beijing Daqing Biotechnology Co., Ltd	BHD	Enterprises	1
1797	Beijing Rail Transit Construction Management Co., Ltd	BXC	Enterprises	8236	China Construction Research Technology Co., Ltd	BCY	Enterprises	2
1805	Beijing Huanjiuyu Technology Development Co., Ltd	BHD	Enterprises	2401	Beijing Yuji Technology Development Co., Ltd	BHD	Enterprises	1
1808	Beijing Jiahua Bolai Technology Co., Ltd	BHD	Enterprises	1455	Beijing Mingsong Bolai Technology Co., Ltd	BHD	Enterprises	1
1819	Beijing Academy of Agriculture and Forestry Sciences	BHD	Agency groups	10264	Anhua Agricultural Technology (Beijing) Co., Ltd	BHD	Enterprises	1
1819	Beijing Academy of Agriculture and Forestry Sciences	BHD	Agency groups	10268	Beijing Jingyuweier Agricultural Technology Co., Ltd	BHD	Enterprises	1
1819	Beijing Academy of Agriculture and Forestry Sciences	BHD	Agency groups	10269	Beijing Lingyu Biotechnology Co., Ltd	BSY	Enterprises	1
1819	Beijing Academy of Agriculture and Forestry Sciences	BHD	Agency groups	10277	Zhongnong Lukang (Beijing) Biotechnology Co., Ltd	BYQ	Enterprises	5
1821	Forestry Fruit Tree Research Institute of Beijing Academy of Agriculture and Forestry	BHD	Scientific institutions	1819	Beijing Academy of Agriculture and Forestry Sciences	BHD	Agency groups	1
1822	Information Technology Research Center of Beijing Academy of Agriculture and Forestry	BHD	Agency groups	10278	Beijing Pade Weiye Technology Development Co., Ltd	BHD	Enterprises	1
1822	Information Technology Research Center of Beijing Academy of Agriculture and Forestry	BHD	Agency groups	1824	Intelligent Equipment Technology Research Center of Beijing Academy of Agricultural and Forestry Sciences	BHD	Agency groups	3
1823	Institute of Plant Nutrition and Resources, Beijing Academy of Agriculture and Forestry	BHD	Scientific institutions	10264	Anhua Agricultural Technology (Beijing) Co., Ltd	BHD	Enterprises	1
1824	Intelligent Equipment Technology Research Center of Beijing Academy of Agricultural and Forestry Sciences	BHD	Agency groups	1822	Information Technology Research Center of Beijing Academy of Agriculture and Forestry	BHD	Agency groups	1
1829	Beijing Municipal Engineering Research Institute	BXC	Agency groups	10283	Beijing Construction Engineering Quality Third Testing Institute Co., Ltd	BXC	Enterprises	3
1832	Beijing Institute of Water Science and Technology	BHD	Agency groups	1088	Beijing Jinyang United Technology Development Co., Ltd	BHR	Enterprises	1
1835	Beijing Weilida Technology Trading Company	BXC	Enterprises	10289	Beijing Weilida Technology Development Co., Ltd	BXC	Enterprises	1
1842	Beijing Institute of Nutrition Research Co., Ltd	BFT	Enterprises	1691	Beijing Sangpu Biochemical Technology Co., Ltd	BHD	Enterprises	2
1843	Beijing Yingxin Industry and Trade Co., Ltd	BMTG	Enterprises	5540	Song Yongxin	BFT	Individuals	2
1853	Beijing Institute of Cancer Prevention and Treatment	BHD	Agency groups	70	Baishilian Innovative Medical Technology (Beijing) Co., Ltd	BDX	Enterprises	1
1853	Beijing Institute of Cancer Prevention and Treatment	BHD	Agency groups	10301	Capital Medical University Brain Major Disease Research Center (Beijing Brain Major Disease Research Institute)	BFT	Agency groups	1
1857	Beijing Shoubang New Materials Co., Ltd	BSJS	Enterprises	10305	Beijing Enji Energy Conservation Technology Co., Ltd	BMTG	Enterprises	1
1863	Beijing Shougang International Engineering Technology Co., Ltd	BSJS	Enterprises	10311	Beijing Sino Japanese Energy Conservation and Environmental Protection Engineering Technology Co., Ltd	BSJS	Enterprises	1
1866	Beijing Shougang Automation Information Technology Co., Ltd	BSJS	Enterprises	3775	Hebei Shougang Qian'an Iron and Steel Co., Ltd	HTS	Enterprises	2
1875	Beijing Shusheng Electronic Technology Co., Ltd	BHD	Enterprises	1876	Beijing Shusheng International Information Technology Co., Ltd	BCY	Enterprises	4
1875	Beijing Shusheng Electronic Technology Co., Ltd	BHD	Enterprises	6360	Tianjin Scholar Investment Co., Ltd	TDL	Enterprises	2
1876	Beijing Shusheng International Information Technology Co., Ltd	BCY	Enterprises	6359	Tianjin Scholar Software Technology Co., Ltd	TDL	Enterprises	2
1876	Beijing Shusheng International Information Technology Co., Ltd	BCY	Enterprises	6360	Tianjin Scholar Investment Co., Ltd	TDL	Enterprises	10
1882	Beijing Digital Taihe Technology Co., Ltd	BHD	Enterprises	6364	Tianjin Digital Taihe Technology Co., Ltd	TBHXQ	Enterprises	1
1886	Beijing Shuanghe Modern Medical Technology Co., Ltd	BCY	Enterprises	10323	China Resources Shuanghe Pharmaceutical Co., Ltd	BCY	Enterprises	3
1887	Beijing Shuangjie Electric Co., Ltd	BHD	Enterprises	10324	Hebei Box Transformer Co., Ltd	HCZ	Enterprises	1
1887	Beijing Shuangjie Electric Co., Ltd	BHD	Enterprises	10325	Jebet Electric Co., Ltd	BHR	Enterprises	1
1890	Beijing Shuanglu Pharmaceutical Co., Ltd	BHD	Enterprises	10327	Beijing Shuanglu Lisheng Pharmaceutical Technology Co., Ltd	BCP	Enterprises	1
1892	Beijing Water Planning Institute Jinghua Engineering Management Co., Ltd	BDC	Enterprises	10329	China Communications Water Transport Planning and Design Institute Co., Ltd	BDC	Enterprises	1
1894	Beijing Shuimu Qingyuan Environmental Protection Technology Co., Ltd	BXC	Enterprises	6760	Wang Sheng	BCY	Individuals	1
1911	Beijing Siyuan Tongneng Technology Development Co., Ltd	BFT	Enterprises	2503	Beijing Zhicheng Technology Co., Ltd	BFT	Enterprises	1
1913	Beijing Sifang Boneng Automation Equipment Co., Ltd	BHD	Enterprises	1915	Beijing SiFang Automation Co., Ltd.	BHD	Enterprises	19
1915	Beijing SiFang Automation Co., Ltd.	BHD	Enterprises	3976	North China Electric Power University	BCP	Colleges & Universities	1
1919	Beijing Power Transmission and Transformation Co., Ltd	BFS	Enterprises	3360	State Grid Co., Ltd.	BXC	Enterprises	8
1919	Beijing Power Transmission and Transformation Co., Ltd	BFS	Enterprises	3362	State Grid Corporation of China Ultra High Voltage Construction Branch	BXC	Enterprises	1
1922	Beijing Sohu New Media Information Technology Co., Ltd	BHD	Enterprises	1920	Beijing Sogou Technology Development Co., Ltd	BHD	Enterprises	3
1935	Beijing Solar Power Research Institute Co., Ltd	BXC	Enterprises	10362	Beijing Jiechen Sunshine Technology Development Co., Ltd	BTZ	Enterprises	1
1944	Beijing Tecmei Technology Co., Ltd	BFT	Enterprises	8727	Beijing Tecmei High tech Co., Ltd	BFT	Enterprises	3
1945	Beijing Tailang Jiamao Technology Development Co., Ltd	BDX	Enterprises	10372	Beijing Xingke Chuang Holdings Co., Ltd	BCY	Enterprises	1
1954	Beijing Teston New Materials Technology Development Co., Ltd	BCY	Enterprises	2086	Beijing Weiya High Performance Fiber Co., Ltd	BHR	Enterprises	3
1955	Beijing Teshida Technology Research and Development Co., Ltd	BCY	Enterprises	10380	Beijing Jiutongqu Testing Technology Co., Ltd	BCP	Enterprises	2
1955	Beijing Teshida Technology Research and Development Co., Ltd	BCY	Enterprises	10381	Beijing Teshida Transportation Survey and Design Institute Co., Ltd	BCP	Enterprises	1
1956	Beijing Teshida Technology Co., Ltd	BCP	Enterprises	10380	Beijing Jiutongqu Testing Technology Co., Ltd	BCP	Enterprises	1
1956	Beijing Teshida Technology Co., Ltd	BCP	Enterprises	10381	Beijing Teshida Transportation Survey and Design Institute Co., Ltd	BCP	Enterprises	1
1968	Beijing Tiancheng Tongchuang Electric Co., Ltd	BDX	Enterprises	1060	Beijing Goldwind Science and Technology Innovation Wind Power Equipment Co., Ltd	BDX	Enterprises	2
1986	Beijing Sky IoT Technology Co., Ltd	BMY	Enterprises	10399	Beijing Longdingyuan Technology Co., Ltd	BMY	Enterprises	1
1997	Beijing Tianruixing Photothermal Technology Co., Ltd	BHD	Enterprises	10403	Cangzhou Tianruixing Photothermal Technology Co., Ltd	HCZ	Enterprises	1
1999	Beijing Tianshenyuan Technology Development Co., Ltd	BXC	Enterprises	10406	Beijing Tianshen Zhengxiang Technology Co., Ltd	BFT	Enterprises	3
2018	Beijing Tianyu Yiming Biotechnology Co., Ltd	BFT	Enterprises	10419	Beijing Boyuan Taihe Biotechnology Co., Ltd	BDX	Enterprises	1
2032	Beijing Tongruiyuan Pharmaceutical Research Institute Co., Ltd	BHD	Enterprises	8298	Zhongke Pharmaceutical Industry Productivity Promotion Center Co., Ltd	BHD	Enterprises	2
2036	Beijing Tongfang Ecological Energy Technology Co., Ltd	BHD	Enterprises	10433	Tongfang Environment Co., Ltd	BHD	Enterprises	1
2040	Beijing Tongrentang Natural Medicine Co., Ltd	BDX	Enterprises	10438	Beijing Tongrentang Natural Medicine (Tangshan) Co., Ltd	HTS	Enterprises	1
2041	Beijing Tongwei Era Biotechnology Co., Ltd	BDX	Enterprises	9807	Beijing Tongsheng Era Biotechnology Co., Ltd	BDX	Enterprises	1
2048	Beijing Tonghe Wanfang Technology Co., Ltd	BHD	Enterprises	4707	Liu Lidong	BHD	Individuals	3
2057	Beijing Tuxin Chuangtong Technology Co., Ltd	BHD	Enterprises	2077	Beijing Wangnuo Xingyun Technology Co., Ltd	BTZ	Enterprises	1
2063	Beijing Marriott Skyline Cultural Communication Co., Ltd	BCY	Enterprises	10454	Prana Animation Culture Communication (Beijing) Co., Ltd	BCY	Enterprises	1
2067	Beijing Wannongxing Technology Co., Ltd	BHD	Enterprises	4966	Meng Gang	BCP	Individuals	2
2070	Beijing Wanwei Yingchuang Technology Development Co., Ltd	BHR	Enterprises	10459	Beijing State Grid Fuda Technology Development Co., Ltd	BFT	Enterprises	2
2075	Beijing Wanglian DC Engineering Technology Co., Ltd	BCP	Enterprises	3360	State Grid Co., Ltd.	BXC	Enterprises	2
2075	Beijing Wanglian DC Engineering Technology Co., Ltd	BCP	Enterprises	3425	State Grid Economic and Technological Research Institute Co., Ltd	BCP	Enterprises	1
2078	Beijing Wangerkangtai Biotechnology Co., Ltd	BCP	Enterprises	10464	Beijing Wanger Biotechnology Co., Ltd	BCP	Enterprises	8
2082	Beijing Weier Entrepreneurship Technology Development Co., Ltd	BMTG	Enterprises	7943	China Electric Power Research Institute Co., Ltd.	BHD	Enterprises	1
2101	Beijing Weishen Digital Technology Co., Ltd	BSJS	Enterprises	10485	Rongsi Sichuang (Beijing) Technology Co., Ltd	BSJS	Enterprises	4
2112	Beijing Weibang Yuanhang Wireless Technology Co., Ltd	BHD	Enterprises	10496	Hangtong Internet Information Service Co., Ltd	TDL	Enterprises	16
2119	Beijing Wotemad Environmental Technology Co., Ltd	BPG	Enterprises	6728	Wang Meilin	BCY	Individuals	1
2120	Beijing Wooqi Data Co., Ltd	BCY	Enterprises	6553	Tianyi E-commerce Co., Ltd	BXC	Enterprises	1
2122	Beijing Tungsten Molybdenum Materials Co., Ltd	BCP	Enterprises	1268	Beijing Mining and Metallurgy Research Institute Co., Ltd	BXC	Enterprises	3
2122	Beijing Tungsten Molybdenum Materials Co., Ltd	BCP	Enterprises	8752	Beikuang New Materials Technology Co., Ltd	BCP	Enterprises	2
2133	Beijing Wuzhou Xinyang Weaving Belt Co., Ltd	BTZ	Enterprises	630	Beijing Guanghua Wuzhou Textile Group Co., Ltd	BDC	Enterprises	3
2135	Beijing Xibailide Science and Trade Co., Ltd	BCP	Enterprises	10508	Zhongyu (Beijing) Biotechnology Co., Ltd	BCP	Enterprises	1
2139	Beijing Xileng High tech Co., Ltd	BXC	Enterprises	1491	Beijing Nuoanzhou Emergency Lowering Machinery Co., Ltd	BFT	Enterprises	2
2141	Beijing Xipol Technology Development Co., Ltd	BCY	Enterprises	10511	Beijing Walde Diamond Tools Co., Ltd	BCY	Enterprises	1
2148	Beijing Pioneer Innovation Technology Development Co., Ltd	BHD	Enterprises	936	Beijing Global Innovation Technology Co., Ltd	BMY	Enterprises	1
2149	Beijing Xianlin Huaning Medical Technology Co., Ltd	BDX	Enterprises	4477	Li Shugang	BTZ	Individuals	1
2172	Beijing Xiehe Pharmaceutical Co., Ltd	BDX	Enterprises	10537	Beijing Jisheng Kangtai International Medical Technology Co., Ltd	BFT	Enterprises	1
2172	Beijing Xiehe Pharmaceutical Co., Ltd	BDX	Enterprises	2173	Beijing Xiehe Pharmaceutical Second Factory Co., Ltd	BDX	Enterprises	3
2172	Beijing Xiehe Pharmaceutical Co., Ltd	BDX	Enterprises	8182	Institute of Pharmacy, Chinese Academy of Medical Sciences	BXC	Agency groups	1
2177	Beijing Xinxin New Media Advertising Co., Ltd	BCY	Enterprises	10540	Beijing Active Technology Co., Ltd	BTZ	Enterprises	1
2183	Beijing Xindi Mei Feed Technology Co., Ltd	BHD	Enterprises	10543	Beijing Xindayang Technology Development Co., Ltd	BHD	Enterprises	1
2186	Beijing Xinshoreline Network Technology Co., Ltd	BHD	Enterprises	2188	Beijing Xinshoreline Mobile Multimedia Technology Co., Ltd	BHD	Enterprises	3
2187	Beijing Xinshoreline Wireless Technology Co., Ltd	BHD	Enterprises	2188	Beijing Xinshoreline Mobile Multimedia Technology Co., Ltd	BHD	Enterprises	28
2188	Beijing Xinshoreline Mobile Multimedia Technology Co., Ltd	BHD	Enterprises	10546	New Shoreline (Beijing) Technology Group Co., Ltd	BHD	Enterprises	1
2190	Beijing Xinao Concrete Group Co., Ltd	BCY	Enterprises	1332	Beijing Lianlv Technology Group Co., Ltd	BCP	Enterprises	11
2190	Beijing Xinao Concrete Group Co., Ltd	BCY	Enterprises	2616	Beijing Zhonglian Xinhang Building Materials Co., Ltd	BTZ	Enterprises	3
2190	Beijing Xinao Concrete Group Co., Ltd	BCY	Enterprises	7072	Xinao Ecological Environment Governance Co., Ltd	BHD	Enterprises	7
2191	Beijing New North Water Cement Co., Ltd	BCP	Enterprises	9625	Beijing Jinyu Beishui Environmental Protection Technology Co., Ltd	BCP	Enterprises	3
2196	Beijing Xinhualian Biomaterials Co., Ltd	BTZ	Enterprises	10551	Beijing Yike Botai Ecological Technology Co., Ltd	BDX	Enterprises	2
2196	Beijing Xinhualian Biomaterials Co., Ltd	BTZ	Enterprises	10552	Wang Yu	BDX	Individuals	4
2201	Beijing Xinneng Huizhi Microgrid Technology Co., Ltd	BHD	Enterprises	228	Beijing Beibian Microgrid Technology Co., Ltd	BHD	Enterprises	3
2203	Beijing New Century Dakang Biotechnology Development Co., Ltd	BFS	Enterprises	7320	Yang Zhao	BFS	Individuals	1
2215	Beijing Xinzhou Collaborative Software Technology Co., Ltd	BHD	Enterprises	10566	Beijing Ruifeng Collaborative Technology Co., Ltd	BHD	Enterprises	1
2216	Beijing Xinhefeng Medical Technology Co., Ltd	BDX	Enterprises	4811	Liu Zhongxin	BCY	Individuals	2
2222	Beijing Xinying Technology Co., Ltd	BMY	Enterprises	8686	Tianjin Anglin Trading Fibers High tech Materials Co., Ltd	TDL	Enterprises	1
2233	Beijing Xingda Technology Development Co., Ltd	BHD	Enterprises	9472	Beijing Satellite Manufacturing Factory Co., Ltd	BHD	Enterprises	6
2236	Beijing Xinghao Jiayu Pharmaceutical Technology Co., Ltd	BDX	Enterprises	2237	Beijing Xinghao Pharmaceutical Co., Ltd	BDX	Enterprises	6
2246	Beijing Xingwang Ruijie Network Technology Co., Ltd	BHD	Enterprises	10590	Beijing Zhigu Technology Service Co., Ltd	BHD	Enterprises	24
2246	Beijing Xingwang Ruijie Network Technology Co., Ltd	BHD	Enterprises	10591	Beijing Zhigu Ruituo Technology Service Co., Ltd	BHD	Enterprises	1
2247	Beijing Xingwangtong Information Technology Co., Ltd	BMTG	Enterprises	9327	Aerospace Information Co., Ltd	BHD	Enterprises	7
2249	Beijing XingBoya Holdings Co., Ltd	BCY	Enterprises	6911	Wei Ming Xingwang System Crop Design Frontier Laboratory (Beijing) Co., Ltd	BCP	Enterprises	1
2256	Beijing Xuji Electric Co., Ltd	BHD	Enterprises	3360	State Grid Co., Ltd.	BXC	Enterprises	4
2258	Beijing Xuyang Technology Co., Ltd	BFT	Enterprises	10596	Cangzhou Xuyang Chemical Co., Ltd	HCZ	Enterprises	2
2258	Beijing Xuyang Technology Co., Ltd	BFT	Enterprises	7200	Xuyang Chemical Technology Research Institute Co., Ltd	BFT	Enterprises	12
2269	Beijing Yadong Biopharmaceutical Co., Ltd	BCP	Enterprises	10607	Anguo Yadong Pharmaceutical Co., Ltd	HBD	Enterprises	1
2272	Beijing Yadu Air Pollution Control Technology Co., Ltd	BCP	Enterprises	2270	Beijing Yadu Environmental Protection Technology Co., Ltd	BCP	Enterprises	1
2273	Beijing Yadu Indoor Environmental Protection Technology Co., Ltd	BCP	Enterprises	2270	Beijing Yadu Environmental Protection Technology Co., Ltd	BCP	Enterprises	4
2274	Beijing Yakang Special Glass Co., Ltd	BDC	Enterprises	10610	Beijing Beibo Yakang Glass Co., Ltd	BDC	Enterprises	3
2276	Beijing Asia Pacific Space Titanium Industry Co., Ltd	BCP	Enterprises	3477	Han Hua	BCP	Individuals	1
2287	Beijing CCTV Public Information Co., Ltd	BHD	Enterprises	9405	Beijing Xingguo Fusion Communication Technology Co., Ltd	BHD	Enterprises	4
2293	Beijing Yangyuan Veterinary Medicine Co., Ltd	BSY	Enterprises	10623	Beijing Hongshun Yangyuan Biotechnology Co., Ltd	BSY	Enterprises	1
2294	Beijing Yaotian NetEason Technology Co., Ltd	BHD	Enterprises	2395	Beijing University of Posts and Telecommunications	BHD	Colleges & Universities	2
2303	Beijing Yipintang Pharmaceutical Technology Co., Ltd	BXC	Enterprises	2064	Beijing Wanhui Shuanghe Pharmaceutical Co., Ltd	BMTG	Enterprises	1
2308	Beijing Yigang Shoes Co., Ltd	BTZ	Enterprises	10634	Beijing Huateng Rubber Latex Products Co., Ltd	BTZ	Enterprises	1
2311	Beijing Yiling Biotechnology Co., Ltd	BMY	Enterprises	5420	Shijiazhuang Yiling Pharmaceutical Co., Ltd	HSJZ	Enterprises	2
2325	Beijing Yifei Huatong Technology Development Co., Ltd	BDX	Enterprises	413	Peking University People's Hospital (Peking University Second School of Clinical Medicine)	BXC	Agency groups	1
2328	Beijing Yihualu Information Technology Co., Ltd	BSJS	Enterprises	10647	Tianjin Yihualu Information Technology Co., Ltd	TJN	Enterprises	1
2339	Beijing Yi'an Medical System Co., Ltd	BFT	Enterprises	10656	Beijing Yi'an Medical System Co., Ltd. Sanhe Yanjiao Branch	HLF	Enterprises	1
2339	Beijing Yi'an Medical System Co., Ltd	BFT	Enterprises	10658	Hebei Yi'an Entrepreneurship Incubator Co., Ltd	HLF	Enterprises	2
2345	Beijing Yinhua Laser Rapid Prototyping and Mold Technology Co., Ltd	BHD	Enterprises	10664	Beijing Tai'er Times Technology Co., Ltd	BHR	Enterprises	1
2362	Beijing Yingli Shengke New Materials Technology Co., Ltd	BHD	Enterprises	7386	Yin Yingwu	BHD	Individuals	2
2364	Beijing Innot Biotechnology Co., Ltd	BFT	Enterprises	10690	Innot (Tangshan) Biotechnology Co., Ltd	HTS	Enterprises	1
2365	Beijing Innovison Aggregation Technology Co., Ltd	BDX	Enterprises	10691	Liu Zhaoyan	BFT	Individuals	2
2367	Beijing Yingtai Intelligent Technology Co., Ltd	BHD	Enterprises	10693	Beijing Mingtaizhi Software Technology Development Co., Ltd	BHD	Enterprises	1
2374	Increasepharm	BCP	Enterprises	10699	Beijing Baode Runsheng Health Management Co., Ltd	BCP	Enterprises	2
2375	Beijing Yingkerui Biomedical Research Co., Ltd	BFS	Enterprises	693	Beijing Handian Pharmaceutical Co., Ltd	BMY	Enterprises	1
2375	Beijing Yingkerui Biomedical Research Co., Ltd	BFS	Enterprises	2374	Increasepharm	BCP	Enterprises	11
2376	Beijing Yingsheng Taike Technology Co., Ltd	BFS	Enterprises	10704	Beijing Ansaibo Technology Co., Ltd	BTZ	Enterprises	13
2378	Beijing Yingtai Jiahe Technology Co., Ltd	BHD	Enterprises	10706	Beijing Yingtai Jiahe Analytical Technology Co., Ltd	BCP	Enterprises	1
2379	Beijing Yingtai Jiahe Biotechnology Co., Ltd	BCP	Enterprises	10706	Beijing Yingtai Jiahe Analytical Technology Co., Ltd	BCP	Enterprises	5
2382	Beijing Yongtaiqing Environmental Protection Technology Co., Ltd	BTZ	Enterprises	10708	Beijing Ampudui Electronic Technology Co., Ltd	BTZ	Enterprises	1
2384	Beijing Yongyuan Xinye Equipment Co., Ltd	BHD	Enterprises	10710	Beijing United Entrepreneurship Environmental Protection Engineering Co., Ltd	BDC	Enterprises	1
2389	Beijing Youbao Car Service Technology Co., Ltd	BCY	Enterprises	1709	Beijing Deep Quantitative Robotics Technology Co., Ltd	BCY	Enterprises	1
2392	Beijing Unimai Technology Development Co., Ltd	BCP	Enterprises	10724	Wei Ming	BSY	Individuals	1
2394	Beijing Youtong Teda Electric New Technology Development Co., Ltd	BHD	Enterprises	10726	Hebei Changtong Communication Engineering Co., Ltd	HSJZ	Enterprises	1
2395	Beijing University of Posts and Telecommunications	BHD	Colleges & Universities	10730	Beijing Gehua Cable TV Network Co., Ltd	BHD	Enterprises	1
2395	Beijing University of Posts and Telecommunications	BHD	Colleges & Universities	10731	Beijing Jiaoke Highway Survey, Design and Research Institute Co., Ltd	BHD	Enterprises	1
2395	Beijing University of Posts and Telecommunications	BHD	Colleges & Universities	10738	Beijing Xinghe Highlight Technology Co., Ltd	BCY	Enterprises	9
2395	Beijing University of Posts and Telecommunications	BHD	Colleges & Universities	10590	Beijing Zhigu Technology Service Co., Ltd	BHD	Enterprises	3
2395	Beijing University of Posts and Telecommunications	BHD	Colleges & Universities	10739	Beijing Smart Map Technology Co., Ltd	BHD	Enterprises	6
2395	Beijing University of Posts and Telecommunications	BHD	Colleges & Universities	3266	Telecommunications Transmission Research Institute of the Ministry of Industry and Information Technology	BXC	Agency groups	1
2395	Beijing University of Posts and Telecommunications	BHD	Colleges & Universities	3976	North China Electric Power University	BCP	Colleges & Universities	1
2399	Beijing Nonferrous Metals Research Institute Co.	BXC	Enterprises	654	Beijing Guojinghui Infrared Optical Technology Co., Ltd	BHD	Enterprises	8
2399	Beijing Nonferrous Metals Research Institute Co.	BXC	Enterprises	10043	Beijing Kangpu Xiwei Technology Co., Ltd	BHR	Enterprises	1
2399	Beijing Nonferrous Metals Research Institute Co.	BXC	Enterprises	9177	Youyan Optoelectronic New Materials Co., Ltd	HLF	Enterprises	12
2399	Beijing Nonferrous Metals Research Institute Co.	BXC	Enterprises	7414	Youyan Rare Earth New Materials Co., Ltd	BXC	Enterprises	55
2399	Beijing Nonferrous Metals Research Institute Co.	BXC	Enterprises	7415	Youyan New Materials Co., Ltd	BHD	Enterprises	23
2399	Beijing Nonferrous Metals Research Institute Co.	BXC	Enterprises	10751	Youyan Yijin New Materials Co., Ltd	BCP	Enterprises	20
2411	Beijing Yubang Electric Power Technology Co., Ltd	BCP	Enterprises	3360	State Grid Co., Ltd.	BXC	Enterprises	1
2420	Beijing Yuanhe Electronic Technology Co., Ltd	BDX	Enterprises	238	Beijing North Huachuang Microelectronics Equipment Co., Ltd	BDX	Enterprises	13
2423	Beijing Yuanhuiyuan Technology Co., Ltd	BHD	Enterprises	10094	Beijing Qingkong Habitat Environment Research Institute Co., Ltd	BHD	Enterprises	3
2438	Beijing Cloud Express Software Service Co., Ltd	BCY	Enterprises	1771	Beijing Century Internet Broadband Data Center Co., Ltd	BCY	Enterprises	13
2445	Beijing Hybrid Wheat Engineering Technology Research Center	BHD	Scientific institutions	10781	Beijing Maicheng Seed Industry Technology Co., Ltd	BHD	Enterprises	1
2449	Beijing Zehuayuan Technology Co., Ltd	BHD	Enterprises	10783	Beijing Jishi Huitong Technology Co., Ltd	BFT	Enterprises	1
2452	Beijing Chang'an Guangda Electromechanical Equipment Co., Ltd	BTZ	Enterprises	2469	Beijing Zhenchong Construction Machinery Co., Ltd	BTZ	Enterprises	1
2453	Beijing Changcheng Huaguan Technology Co., Ltd	BSY	Enterprises	10786	Beijing Changcheng Huaguan Automotive Technology Development Co., Ltd	BSY	Enterprises	1
2455	Beijing Changcheng Jindian Investment Development Co., Ltd	BDC	Enterprises	10787	Beijing Changcheng Jindian Internet of Things Technology Co., Ltd	BCY	Enterprises	1
2459	Beijing Changzheng Tianmin High tech Co., Ltd	BDX	Enterprises	3511	Aerospace New Long March Electric Vehicle Technology Co., Ltd	BDX	Enterprises	1
2460	Beijing Zhanghui Zongying Technology Co., Ltd	BHD	Enterprises	3133	Fang Lin	BCY	Individuals	1
2462	Beijing Zhangxun Interactive Information Technology Co., Ltd	BHD	Enterprises	10791	Beijing Zhangzhong Unlimited Information Technology Co., Ltd	BHD	Enterprises	1
2467	Beijing Zhaoyang Energy Technology Co., Ltd	BTZ	Enterprises	10236	Beijing Zhaoyangguang Thermal Technology Co., Ltd	BTZ	Enterprises	2
2469	Beijing Zhenchong Construction Machinery Co., Ltd	BTZ	Enterprises	7912	China Electric Power Construction Zhenchong Construction Engineering Co., Ltd	BCP	Enterprises	1
2488	Beijing Zhizhen Node Technology Development Co., Ltd	BCP	Enterprises	10810	Beijing Zhizhen Technology Co., Ltd	BCP	Enterprises	5
2503	Beijing Zhicheng Technology Co., Ltd	BFT	Enterprises	10823	Beijing Kezhijian Environmental Protection Engineering Co., Ltd	BFT	Enterprises	1
2505	Beijing Zhida Yuheng Economic Development Consulting Co., Ltd	BDX	Enterprises	1202	Beijing Kaiyin Technology Co., Ltd	BDX	Enterprises	1
2514	Beijing Zhike Industrial Investment Holding Group Co., Ltd	BCP	Enterprises	2712	Beiqi Foton Automobile Co., Ltd	BCP	Enterprises	1
2521	Beijing Zhisheng Sunshine New Materials Technology Development Co., Ltd	BSJS	Enterprises	3886	Hebei Zhisheng Environmental Protection Technology Co., Ltd	HHD	Enterprises	2
2522	Beijing Zhiwang Yutong Information Technology Consulting Co., Ltd	BCY	Enterprises	10837	Beijing Qianfang Yintong Technology Co., Ltd	BMY	Enterprises	1
2534	Beijing Zhongante Technology Co., Ltd	BDX	Enterprises	10846	China Security and Anti Counterfeiting Document Development Center	BDX	Enterprises	1
2539	Beijing Zhongzhi Green Energy Environmental Technology Co., Ltd	BHD	Enterprises	10848	Zhongzhi Water Co., Ltd	BHD	Enterprises	5
2543	Beijing Zhongchuang Xince Technology Co., Ltd	BHD	Enterprises	10852	Beijing Zhongchuang Tengrui Technology Co., Ltd	BHD	Enterprises	1
2545	Beijing Zhongdian Feihua Communication Co., Ltd	BHD	Enterprises	648	Beijing Guodiantong Network Technology Co., Ltd	BHD	Enterprises	3
2547	Beijing Zhongdian Puhua Information Technology Co., Ltd	BHD	Enterprises	3360	State Grid Co., Ltd.	BXC	Enterprises	7
2551	Beijing Zhongfu Tianhe Pharmaceutical Technology Co., Ltd	BHD	Enterprises	7247	Yangzijiang Pharmaceutical Group Beijing Haiyan Pharmaceutical Co., Ltd	BCP	Enterprises	1
2557	Beijing Zhonghai Biotechnology Co., Ltd	BHD	Enterprises	8149	China Veterinary Drug Administration	BHD	Others	1
2558	Beijing AVIC Airport General Equipment Co., Ltd	BSY	Enterprises	10860	Zhongjin Shengtang New Energy Technology (Beijing) Co., Ltd	BHD	Enterprises	2
2559	Beijing AVIC Teda Technology Co., Ltd	BFT	Enterprises	10861	Beijing AVIC Teda Environmental Protection Technology Co., Ltd	BFT	Enterprises	3
2577	Beijing Zhongke Guofa Science and Technology Co., Ltd	BHD	Enterprises	10872	Beijing Qihuamei Biotechnology Co., Ltd	BHD	Enterprises	1
2578	Beijing Zhongke Huiruan Technology Co., Ltd	BDX	Enterprises	9934	Beijing Zhongtou Video Culture Media Co., Ltd	BCY	Enterprises	1
2595	Beijing Zhongke Suanyuan Asset Management Co., Ltd	BHD	Enterprises	10886	Beijing Zhongke Tongtu Information Technology Co., Ltd	BHD	Enterprises	1
2599	Beijing Zhongke Micro Investment Management Co., Ltd	BDC	Enterprises	10890	Beijing Zhongke Xinweite Technology Development Co., Ltd	BCY	Enterprises	7
2599	Beijing Zhongke Micro Investment Management Co., Ltd	BDC	Enterprises	10891	Zhongke Taide Entrepreneurship Investment Management (Beijing) Co., Ltd	BCY	Enterprises	1
2602	Beijing Zhongke Yaguang Biotechnology Co., Ltd	BHD	Enterprises	10895	Beijing Yamei Peptide Biotechnology Co., Ltd	BFT	Enterprises	1
2616	Beijing Zhonglian Xinhang Building Materials Co., Ltd	BTZ	Enterprises	2190	Beijing Xinao Concrete Group Co., Ltd	BCY	Enterprises	3
2625	Beijing Zhongning Construction Technology Co., Ltd	BDC	Enterprises	10913	Beihuide Technology Co., Ltd	BHD	Enterprises	1
2626	Beijing Zhongnong Dadi Technology Development Co., Ltd	BHD	Enterprises	10914	Tianjin Zhongtian Dadi Technology Co., Ltd	TDL	Enterprises	1
2629	Beijing Zhongnong Pukang Biotechnology Co., Ltd	BHD	Enterprises	3537	He Cheng	BHD	Individuals	1
2632	Beijing Zhongqi Kaiyuan Information Technology Co., Ltd	BDX	Enterprises	10918	Digital Chenxing Technology Development (Beijing) Co., Ltd	BDX	Enterprises	10
2634	Beijing Zhongruan Huatai Information Technology Co., Ltd	BHD	Enterprises	5322	Shen Jun	BHD	Individuals	2
2641	Beijing Zhongshi Daxin Yuan Investment Co., Ltd	BCP	Enterprises	10923	Beijing Zhongshida Green Energy Technology Co., Ltd	BCP	Enterprises	2
2660	Beijing Zhongxing Microelectronics Co., Ltd	BHD	Enterprises	2804	Zeng Yun	BHD	Individuals	1
2663	Dongfang Hospital of Beijing University of Chinese Medicine	BFT	Agency groups	10944	Lin Qian	BFT	Individuals	1
2666	Beijing Zhongying High tech Information Technology Co., Ltd	BHD	Enterprises	10948	Beijing Zhongying Anxin Technology Service Co., Ltd	BHD	Enterprises	1
2669	Beijing Zhongyu Online Network Technology Co., Ltd	BHD	Enterprises	1741	Beijing Shenghai Jinxin Technology Co., Ltd	BFS	Enterprises	1
2674	Beijing Cancer Hospital	BHD	Agency groups	10955	Beijing Century Ward Biotechnology Co., Ltd	BCP	Enterprises	1
2683	Beijing Zhuzong Group Co., Ltd	BCY	Enterprises	10962	Beijing Residential Architecture Design and Research Institute Co., Ltd	BDC	Enterprises	1
2686	Beijing Zhufu International Seismic Technology Co., Ltd	BSJS	Enterprises	8505	Zhufu (Beijing) Urban Renewal and Construction Group Co., Ltd	BMTG	Enterprises	6
2703	Beijing Ziguang Youma Technology Co., Ltd	BHD	Enterprises	10980	Beijing Jinshang Internet Technology Co., Ltd	BHD	Enterprises	2
2711	Beilong Zhongwang (Beijing) Technology Co., Ltd	BHR	Enterprises	8029	Computer Network Information Center of Chinese Academy of Sciences	BHD	Agency groups	5
2715	Beiyi Jingji (Beijing) Design Co., Ltd	BSY	Enterprises	8962	Beijing Beiyi Machine Tool Co., Ltd	BSY	Enterprises	1
2725	Bi Yuan	THX	Individuals	10998	Yiqibang (Tianjin) Technology Development Co., Ltd	TBHXQ	Enterprises	1
2731	Binhai Environmental Protection Equipment (Tianjin) Co., Ltd	TBHXQ	Enterprises	5801	Tianjin Binhuan Chemical Engineering Technology Research Institute Co., Ltd	TJN	Enterprises	1
2733	Bosi Communication Technology (Beijing) Co., Ltd	BCY	Enterprises	289	Beijing Bosi Software Technology Co., Ltd	BHD	Enterprises	1
2746	Bozhong Shengjing Pharmaceutical Technology (Beijing) Co., Ltd	BCP	Enterprises	11012	Beijing Shennong Yikang Pharmaceutical Technology Co., Ltd	BHD	Enterprises	1
2755	Cai Maolin	BHD	Individuals	712	Beihang University	BHD	Colleges & Universities	3
2759	Cai Xiaoyong	BHD	Individuals	11019	Beijing Anlisi Environmental Technology Co., Ltd	BHD	Enterprises	1
2760	Cai Xiaoyong	BXC	Individuals	11019	Beijing Anlisi Environmental Technology Co., Ltd	BHD	Enterprises	1
2765	Canghaitian (Beijing) Energy Technology Development Co., Ltd	BHD	Enterprises	11022	Tianjin Enqi Technology Co., Ltd	TBHXQ	Enterprises	1
2766	Cangzhou Dayang Chemical Co., Ltd	HCZ	Enterprises	11024	Hebei Deda New Materials Co., Ltd	HCZ	Enterprises	1
2774	Cangzhou Mingzhu Plastic Co., Ltd	HCZ	Enterprises	11030	Cangzhou Mingzhu Diaphragm Technology Co., Ltd	HCZ	Enterprises	3
2777	Cangzhou Municipal Engineering Company	HCZ	Enterprises	11033	Cangzhou Municipal Engineering Co., Ltd	HCZ	Enterprises	2
2781	Zang Lei	BCY	Individuals	5476	Beijing Chaoyang Hospital Affiliated to Capital Medical University	BCY	Agency groups	1
2784	Cao Hongxin	BDC	Individuals	5312	Shenwei Pharmaceutical Group Co., Ltd	HSJZ	Enterprises	1
2797	Cao Yumei	BFT	Individuals	11050	Beijing Huaerduoduohua Xianzi Agriculture Co., Ltd	BTZ	Enterprises	1
2799	Zeng Chuanbin	BCY	Individuals	10890	Beijing Zhongke Xinweite Technology Development Co., Ltd	BCY	Enterprises	1
2816	Chang Qiang	BHD	Individuals	5167	Tsinghua University Architectural Design and Research Institute Co., Ltd	BHD	Enterprises	1
2824	Che Quanzhong	BHD	Individuals	11071	Beijing Zhongkong Technology Development Co., Ltd	BHD	Enterprises	1
2833	Chen Bingsheng	TNK	Individuals	11081	Tianjin Dongfanglong Optoelectronic Measurement and Control Technology Co., Ltd	TBHXQ	Enterprises	1
2834	Chen Caixia	BCY	Individuals	8277	Zhongke Gerun (Tangshan) Environmental Technology Co., Ltd	HTS	Enterprises	1
2835	Chen Fei	BCP	Individuals	683	Beijing Haineng Haite Petroleum Technology Development Co., Ltd	BHR	Enterprises	1
2841	Chen Guining	BCP	Individuals	11088	Fenmei (Beijing) Trading Co., Ltd	BCY	Enterprises	1
2848	Chen Hua	BHD	Individuals	8110	Chinese People's Liberation Army General Hospital	BHD	Agency groups	1
2859	Chen Laiming	BHD	Individuals	11102	Beijing Zhongke Taian Pulse Air Pressure Injection Technology Co., Ltd	BCY	Enterprises	1
2864	Chen Mingjie	BHD	Individuals	171	Beijing Aoyou Tianxia Technology Co., Ltd	BHD	Enterprises	1
2865	Chen Mingquan	BHD	Individuals	11107	Beijing Zhongxun Sifang Technology Co., Ltd	BHD	Enterprises	1
2870	Chen Sheting	HSJZ	Individuals	11113	Hebei Jinbangzi Boiler Co., Ltd	HSJZ	Enterprises	1
2871	Chen Shufang	THD	Individuals	11114	Tianjin Xilianteng Technology Development Co., Ltd	THD	Enterprises	1
2876	Chen Xianwu	BHD	Individuals	11117	Beijing Ailijia Pharmaceutical Technology Co., Ltd	BHD	Enterprises	1
2881	Chen Xuanling	BFS	Individuals	11093	Beijing Saiao Anti corrosion Technology Co., Ltd	BFS	Enterprises	1
2898	Chen Zhi	BHD	Individuals	11132	Beijing Yonghuiyang Energy Technology Development Co., Ltd	BHD	Enterprises	1
2930	Cheng Gang	BDX	Individuals	11155	Beijing Kanglisheng Pharmaceutical Technology Development Co., Ltd	BDX	Enterprises	13
2934	Cheng Xuexiang	BCY	Individuals	166	Beijing Anting Pharmaceutical Biotechnology Co., Ltd	BMY	Enterprises	1
2940	Chifeng Hongyuan Geological Exploration Co., Ltd. Tangshan Qianxi Branch	HTS	Enterprises	3688	Hebei Kunyu Geophysical Technology Co., Ltd	HTS	Enterprises	1
2945	Chuanhong Technology (Tianjin) Co., Ltd	THP	Enterprises	3441	Guoyin Technology (Tianjin) Co., Ltd	TBHXQ	Enterprises	2
2946	Chuanju Interactive (Beijing) Technology Co., Ltd	BHD	Enterprises	1543	Beijing Qiyi Century Technology Co., Ltd	BHD	Enterprises	8
2948	Chuangxiang Space Software Technology (Beijing) Co., Ltd	BCY	Enterprises	5194	Full time Cloud Business Services Co., Ltd	BDC	Enterprises	1
2964	Cui Lianyu	THX	Individuals	11178	Tianjin Dadao Space Materials Technology Co., Ltd	TXQ	Enterprises	1
2965	Cui Lianying	HSJZ	Individuals	11179	Hebei Sangpu Liquor Industry Co., Ltd	HSJZ	Enterprises	1
2978	Dahua Group Beijing Zhongda Lian Consulting Co., Ltd	BDC	Enterprises	9188	Shanchuan Xiumei Ecological Environment Engineering Co., Ltd	BCP	Enterprises	1
2984	Dage International Medical Technology (Beijing) Co., Ltd	BFT	Enterprises	11193	Beijing Mange Pharmaceutical Technology Co., Ltd	BDX	Enterprises	1
2988	Datang Microelectronics Technology	BHD	Enterprises	408	Beijing Datang Smart Card Technology Co., Ltd	BHD	Enterprises	2
2989	Datang Mobile Communication Equipment Co., Ltd	BHD	Enterprises	8743	Datang Lianyi Technology Co., Ltd	BHD	Enterprises	4
2989	Datang Mobile Communication Equipment Co., Ltd	BHD	Enterprises	3024	Telecommunications Science and Technology Research Institute Co., Ltd.	BHD	Enterprises	1266
2990	Datian Jiye Investment Management Consulting (Beijing) Co., Ltd	BHD	Enterprises	11197	Lenos Technology (Beijing) Co., Ltd	BHD	Enterprises	6
2999	Dai Yunping	BHD	Individuals	994	Beijing Jifulin Biotechnology Co., Ltd	BHD	Enterprises	1
3014	Deng Jie	BXC	Individuals	11214	Beijing Shengmingrui Agricultural Technology Co., Ltd	BFT	Enterprises	1
3017	Deng Zihua	BCY	Individuals	11215	Beijing Jiuzhang Environmental Engineering Co., Ltd	BHD	Enterprises	1
3038	Ding Zhijiang	HQHD	Individuals	11236	Qinhuangdao Yanda Blue Sea Environmental Engineering Co., Ltd	HQHD	Enterprises	1
3056	Tunghsu Group	HSJZ	Enterprises	11254	Shijiazhuang Xuxin Optoelectronic Technology Co., Ltd	HSJZ	Enterprises	1
3059	Dong Aiqun	BXC	Individuals	3750	Hebei Sankai Shenfa Technology Co., Ltd	HSJZ	Enterprises	1
3060	Dong Dongsheng	BFT	Individuals	11255	Beijing Wansheng Renhe Technology Co., Ltd	BTZ	Enterprises	3
3076	Dong Changqing	BCP	Individuals	847	Beijing Huadian Everbright New Energy Environmental Protection Technology Co., Ltd	BCP	Enterprises	5
3078	Dong Zhiping	HSJZ	Individuals	3767	Hebei Academy of Agricultural and Forestry Sciences Millet Research Institute	HSJZ	Agency groups	2
3085	Du Guanhua	BXC	Individuals	11276	Beijing Jingrun Hongda Pharmaceutical Technology Co., Ltd	BCP	Enterprises	1
3105	Duan Huaisuo	HSJZ	Individuals	3679	Hebei Kaijie Technology Co., Ltd	HSJZ	Enterprises	1
3108	Duan Peilin	BCY	Individuals	11290	Beijing Shanghuayang Electronic Technology Development Co., Ltd	BCY	Enterprises	1
3111	Duan Yingzhe	BXC	Individuals	11292	Beijing Tongxintang Traditional Chinese Medicine Technology Development Co., Ltd	BHD	Enterprises	1
3113	Duo Qizhi	BDX	Individuals	11294	Baodu International Engineering Technology Co., Ltd	BDX	Enterprises	1
3114	Multidimensional United Group Co., Ltd	BFS	Enterprises	521	Beijing Duowei United Group Xianghe Building Materials Co., Ltd	HLF	Enterprises	3
3115	Diversified Water Environmental Protection Technology Industry (China) Co., Ltd	BDX	Enterprises	11295	Beijing Duoyuan Water Enterprise Management Co., Ltd	BDX	Enterprises	1
3116	E'Wen	BHD	Individuals	410	Peking University	BHD	Colleges & Universities	2
3118	263 Network Communication Co., Ltd	BCP	Enterprises	11297	Beijing 263 Enterprise Communication Co., Ltd	BCP	Enterprises	3
3122	Fan Guanbao	BXC	Individuals	11298	Beijing Wanyang Anti Counterfeiting Technology Co., Ltd	BXC	Enterprises	1
3133	Fang Lin	BCY	Individuals	2460	Beijing Zhanghui Zongying Technology Co., Ltd	BHD	Enterprises	1
3134	Fang Min	HSJZ	Individuals	5430	Shijiazhuang Yuandong Industrial Technology Co., Ltd	HSJZ	Enterprises	1
3138	Founder International Software (Beijing) Co., Ltd	BHD	Enterprises	1696	Beijing Shanhai Jingwei Information Technology Co., Ltd	BSY	Enterprises	2
3140	Founder Communication Technology Co., Ltd	BHD	Enterprises	11312	Beijing Fangzheng Technology Information Products Co., Ltd	BHD	Enterprises	1
3141	Founder Mobile Media Technology (Beijing) Co., Ltd	BHD	Enterprises	11310	Peking University Medical Information Technology Co., Ltd	BHD	Enterprises	2
3143	Feijiu Medical Technology (Beijing) Co., Ltd	BHD	Enterprises	1563	Beijing Qianyue Health Management Co., Ltd	BHD	Enterprises	1
3151	Fengze Intelligent Equipment Co., Ltd	HHS	Enterprises	382	Beijing Maglev Transportation Development Co., Ltd	BFT	Enterprises	1
3155	Feng Bo	BHD	Individuals	8110	Chinese People's Liberation Army General Hospital	BHD	Agency groups	1
3171	Fu Liyun	BCY	Individuals	8017	Institute of Geology and Geophysics, Chinese Academy of Sciences	BCY	Agency groups	1
3175	Fu Guilan	TBHXQ	Individuals	11342	Tianjin Wangyuan Intelligent Technology Co., Ltd	TBHXQ	Enterprises	1
3180	Fu Qingfu	BHD	Individuals	1965	Beijing Tiancheng Kentelai Technology Co., Ltd	BCP	Enterprises	3
3194	Ganli Pharmaceutical Co., Ltd	BTZ	Enterprises	11357	Beijing Gangan Technology Co., Ltd	BTZ	Enterprises	1
3196	Central Iron & Steel Research Institute Co.	BHD	Enterprises	37	Advanced Technology & Materials co., ltd	BHD	Enterprises	1
3196	Central Iron & Steel Research Institute Co.	BHD	Enterprises	585	Beijing Gangyan Gaona Technology Co., Ltd	BHD	Enterprises	1
3196	Central Iron & Steel Research Institute Co.	BHD	Enterprises	2643	Beijing Zhongshi Guojin International Laboratory Capability Verification Research Co., Ltd	BHD	Enterprises	2
3196	Central Iron & Steel Research Institute Co.	BHD	Enterprises	11359	Gangyan Shenghua Technology Co., Ltd	BHD	Enterprises	3
3196	Central Iron & Steel Research Institute Co.	BHD	Enterprises	3197	Gangyan Nake Testing Technology Co., Ltd	BHD	Enterprises	8
3196	Central Iron & Steel Research Institute Co.	BHD	Enterprises	11361	Zhonglian Advanced Steel Materials Technology Co., Ltd	BHD	Enterprises	1
3200	Gao Chengguo	TBC	Individuals	11364	Tianjin Zhongzhu Electromechanical Co., Ltd	TBC	Enterprises	1
3209	Gao Jiansheng	BSJS	Individuals	9212	Beijing Red Sun Pharmaceutical Co., Ltd	BCY	Enterprises	1
3239	Gao Yuzong	BHD	Individuals	11393	Beijing Sifanglian New Technology Development Co., Ltd	BHD	Enterprises	1
3268	Communication and Metrology Center of the Ministry of Industry and Information Technology	BHD	Agency groups	11413	Beijing Wulong Telecom Technology Co., Ltd	BHD	Enterprises	4
3270	First Research Institute of the Ministry of Public Security of PRC	BHD	Agency groups	11414	Beijing Sichuang UnionPay Technology Co., Ltd	BHD	Enterprises	1
3272	Gong Pixue	HQHD	Individuals	11417	Qinhuangdao Hongtai Technology Co., Ltd	HQHD	Enterprises	1
3276	Gong Wenhao	BHD	Individuals	1571	Beijing Qingluan Shengchang Technology Co., Ltd	BCY	Enterprises	1
3288	Gu Chunlin	TJN	Individuals	11430	Tianjin Shengquan Diving Motor Co., Ltd	TJN	Enterprises	1
3296	Gu Dadi	BXC	Individuals	5166	Tsinghua University	BHD	Colleges & Universities	2
3302	Guanjie Technology (Beijing) Co., Ltd	BCY	Enterprises	11438	Guanjie Display Technology (China) Co., Ltd	BDX	Enterprises	1
3306	Gui Jie	BCP	Individuals	11441	Beijing Juli Technology Co., Ltd	BHD	Enterprises	1
3308	Guo Aru	BCY	Individuals	2394	Beijing Youtong Teda Electric New Technology Development Co., Ltd	BHD	Enterprises	1
3310	Guo Chunwei	HSJZ	Individuals	11443	Shijiazhuang Tianmian Waterproof Technology Co., Ltd	HSJZ	Enterprises	3
3311	Guo Fuchun	TJN	Individuals	11444	Xunchuang (Tianjin) Electronics Co., Ltd	TXQ	Enterprises	3
3317	Guo Jiguang	BDC	Individuals	11449	Beijing Yunrun Tiancheng Information Technology Co., Ltd	BXC	Enterprises	1
3320	Guo Jianchang	HHD	Individuals	3460	Handan Honghai Electric Appliance Co., Ltd	HHD	Enterprises	1
3322	Guo Lei	BHD	Individuals	712	Beihang University	BHD	Colleges & Universities	5
3323	Guo Manjia	HSJZ	Individuals	11453	Hebei Centennial Craftsman Culture Communication Co., Ltd	HSJZ	Enterprises	1
3325	Guo Ming	BCP	Individuals	11455	Beijing Huajian Machinery Manufacturing Co., Ltd	BCP	Enterprises	1
3326	Guo Qian	BHD	Individuals	8668	Beijing Liber Biotechnology Research Institute Co., Ltd	BCP	Enterprises	1
3334	Guo Xianqiang	HLF	Individuals	11461	Sanhe Fangyuan Oasis Energy Conservation Technology Co., Ltd	HLF	Enterprises	1
3335	Guo Xiaoguang	THQ	Individuals	11462	Tianjin Senluo Technology Co., Ltd	TBC	Enterprises	1
3340	Guo Yong	HHS	Individuals	8405	Zhongyu Tiexin Transportation Technology Co., Ltd	HHS	Enterprises	1
3353	Guodian United Power Technology Co., Ltd	BHD	Enterprises	3360	State Grid Co., Ltd.	BXC	Enterprises	3
3353	Guodian United Power Technology Co., Ltd	BHD	Enterprises	3370	National Energy Group New Energy Technology Research Institute Co., Ltd	BCP	Enterprises	17
3360	State Grid Co., Ltd.	BXC	Enterprises	648	Beijing Guodiantong Network Technology Co., Ltd	BHD	Enterprises	8
3360	State Grid Co., Ltd.	BXC	Enterprises	11483	State Grid Corporation of China North China Branch	BXC	Enterprises	11
3360	State Grid Co., Ltd.	BXC	Enterprises	3398	State Grid Hebei Energy Technology Service Co., Ltd	HSJZ	Enterprises	3
3360	State Grid Co., Ltd.	BXC	Enterprises	3399	State Grid Hebei Electric Power Co., Ltd	HSJZ	Enterprises	7
3360	State Grid Co., Ltd.	BXC	Enterprises	3404	Handan Power Supply Branch of State Grid Hebei Electric Power Co., Ltd	HHD	Enterprises	7
3360	State Grid Co., Ltd.	BXC	Enterprises	3415	State Grid Jibei Electric Power Co., Ltd	BXC	Enterprises	1
3360	State Grid Co., Ltd.	BXC	Enterprises	9596	State Grid Hebei Zhangjiakou Wind and Solar Energy Storage and Transmission New Energy Co., Ltd	HZJK	Enterprises	2
3360	State Grid Co., Ltd.	BXC	Enterprises	3425	State Grid Economic and Technological Research Institute Co., Ltd	BCP	Enterprises	2
3360	State Grid Co., Ltd.	BXC	Enterprises	3430	State Grid Tianjin Electric Power Company	THB	Enterprises	2
3360	State Grid Co., Ltd.	BXC	Enterprises	3431	State Grid Xinyuan Holdings Co., Ltd	BXC	Enterprises	1
3360	State Grid Co., Ltd.	BXC	Enterprises	7096	Xinye High tech Group Co., Ltd	BHD	Enterprises	2
3360	State Grid Co., Ltd.	BXC	Enterprises	7943	China Electric Power Research Institute Co., Ltd.	BHD	Enterprises	4
3361	State Grid Corporation of China Communications Construction Branch	BXC	Enterprises	3360	State Grid Co., Ltd.	BXC	Enterprises	1
3362	State Grid Corporation of China Ultra High Voltage Construction Branch	BXC	Enterprises	3360	State Grid Co., Ltd.	BXC	Enterprises	2
3363	State Grid Corporation of China Information and Communication Branch	BXC	Enterprises	3360	State Grid Co., Ltd.	BXC	Enterprises	1
3368	State Energy Group Guohua Electric Power Co., Ltd	BCY	Enterprises	8113	China Shenhua Energy Co	BDC	Enterprises	1
3370	National Energy Group New Energy Technology Research Institute Co., Ltd	BCP	Enterprises	3353	Guodian United Power Technology Co., Ltd	BHD	Enterprises	12
3372	National Agricultural Product Preservation Engineering Technology Research Center (Tianjin)	TXQ	Scientific institutions	6052	Tianjin Luda Freshness Preservation Engineering Technology Co., Ltd	TXQ	Enterprises	1
3376	Tianjin Branch of National Hybrid Rice Engineering Technology Research Center	TJN	Scientific institutions	6410	Tianjin Tianlong Agricultural Technology Co., Ltd	TBHXQ	Enterprises	1
3381	Guolian Sichuang (Beijing) Technology Co., Ltd	BCY	Enterprises	11505	Gao Haitao	BCY	Individuals	1
3384	Guoneng Longyuan Electric Power Technology Engineering Co., Ltd	BHD	Enterprises	3370	National Energy Group New Energy Technology Research Institute Co., Ltd	BCP	Enterprises	6
3384	Guoneng Longyuan Electric Power Technology Engineering Co., Ltd	BHD	Enterprises	9174	Guoneng Longyuan Blue Sky Energy Conservation Technology Co., Ltd	BCP	Enterprises	1
3386	Guoneng Longyuan Environmental Protection Co., Ltd	BHD	Enterprises	3370	National Energy Group New Energy Technology Research Institute Co., Ltd	BCP	Enterprises	6
3388	Guoneng Information Control Interconnection Technology Co., Ltd	BCP	Enterprises	3370	National Energy Group New Energy Technology Research Institute Co., Ltd	BCP	Enterprises	1
3388	Guoneng Information Control Interconnection Technology Co., Ltd	BCP	Enterprises	3384	Guoneng Longyuan Electric Power Technology Engineering Co., Ltd	BHD	Enterprises	2
3388	Guoneng Information Control Interconnection Technology Co., Ltd	BCP	Enterprises	11510	Guoneng Information Control Interconnection Technology (Hebei) Co., Ltd	HLF	Enterprises	2
3394	State Grid Beijing Electric Power Company	BXC	Enterprises	3360	State Grid Co., Ltd.	BXC	Enterprises	37
3395	State Grid Power Space Technology Co., Ltd	BCP	Enterprises	3360	State Grid Co., Ltd.	BXC	Enterprises	1
3396	State Grid Electric Power Information and Communication Co., Ltd	BXC	Enterprises	3360	State Grid Co., Ltd.	BXC	Enterprises	39
3398	State Grid Hebei Energy Technology Service Co., Ltd	HSJZ	Enterprises	3360	State Grid Co., Ltd.	BXC	Enterprises	16
3400	State Grid Hebei Electric Power Co., Ltd. Baoding Power Supply Branch	HBD	Enterprises	11515	Hebei Electric Power Company	HSJZ	Enterprises	1
3401	State Grid Hebei Electric Power Co., Ltd. Cangzhou Power Supply Branch	HCZ	Enterprises	3360	State Grid Co., Ltd.	BXC	Enterprises	8
3402	State Grid Hebei Electric Power Co., Ltd. Ultra High Voltage Branch	HSJZ	Enterprises	3360	State Grid Co., Ltd.	BXC	Enterprises	3
3403	Electric Power Scientific Research Institute of State Grid Hebei Electric Power Co.	HSJZ	Enterprises	3360	State Grid Co., Ltd.	BXC	Enterprises	48
3403	Electric Power Scientific Research Institute of State Grid Hebei Electric Power Co.	HSJZ	Enterprises	3398	State Grid Hebei Energy Technology Service Co., Ltd	HSJZ	Enterprises	2
3405	State Grid Hebei Electric Power Co., Ltd. Hengshui Power Supply Branch	HHS	Enterprises	3360	State Grid Co., Ltd.	BXC	Enterprises	4
3407	State Grid Hebei Electric Power Co., Ltd. Training Center	HSJZ	Enterprises	3360	State Grid Co., Ltd.	BXC	Enterprises	1
3409	State Grid Hebei Electric Power Co., Ltd. Xingtai Power Supply Branch	HXT	Enterprises	3360	State Grid Co., Ltd.	BXC	Enterprises	1
3416	State Grid Jibei Electric Power Co., Ltd. Beijing Ultra High Voltage Company	BFS	Enterprises	3360	State Grid Co., Ltd.	BXC	Enterprises	4
3418	State Grid Jibei Electric Power Co., Ltd. Measurement Center	BXC	Enterprises	3360	State Grid Co., Ltd.	BXC	Enterprises	5
3420	State Grid Jibei Electric Power Co., Ltd. Langfang Power Supply Company	HLF	Enterprises	3360	State Grid Co., Ltd.	BXC	Enterprises	1
3421	State Grid Jibei Electric Power Co., Ltd. Tangshan Power Supply Company	HTS	Enterprises	3360	State Grid Co., Ltd.	BXC	Enterprises	1
3423	State Grid Jibei Electric Power Co., Ltd. Zhangjiakou Power Supply Company	HZJK	Enterprises	3360	State Grid Co., Ltd.	BXC	Enterprises	2
3424	State Grid Communication Engineering Construction Co., Ltd	BXC	Enterprises	3360	State Grid Co., Ltd.	BXC	Enterprises	4
3425	State Grid Economic and Technological Research Institute Co., Ltd	BCP	Enterprises	3360	State Grid Co., Ltd.	BXC	Enterprises	2
3428	State Grid Tianjin Baodi Power Supply Co., Ltd	TBD	Enterprises	3360	State Grid Co., Ltd.	BXC	Enterprises	1
3430	State Grid Tianjin Electric Power Company	THB	Enterprises	3360	State Grid Co., Ltd.	BXC	Enterprises	59
3431	State Grid Xinyuan Holdings Co., Ltd	BXC	Enterprises	3360	State Grid Co., Ltd.	BXC	Enterprises	1
3433	State Grid Xinyuan Holdings Co., Ltd. Beijing Shisanling Energy Storage Power Plant	BCP	Enterprises	3360	State Grid Co., Ltd.	BXC	Enterprises	1
3434	State Grid Xinyuan Holdings Limited Electric Power Maintenance Branch	THP	Enterprises	3360	State Grid Co., Ltd.	BXC	Enterprises	1
3438	State Grid Smart Grid Research Institute Co., Ltd	BCP	Enterprises	3360	State Grid Co., Ltd.	BXC	Enterprises	5
3444	Guo Fengsong	BDX	Individuals	1119	Beijing Jinghua Parker Aggregation Machinery Equipment Co., Ltd	BDX	Enterprises	1
3449	Gulf Oil Equipment (Beijing) Co., Ltd	BHD	Enterprises	3448	Gulf Environmental Technology (Beijing) Co., Ltd	BCY	Enterprises	4
3451	Hai Xingxiang	BDC	Individuals	1187	Beijing Junhui Gangfeng Technology Development Co., Ltd	BHD	Enterprises	1
3473	Han Fujun	BHD	Individuals	574	Beijing Fuge Hemu Technology Development Co., Ltd	BHD	Enterprises	2
3474	Han Guiru	HSJZ	Individuals	11551	Shijiazhuang Cangnuo Pharmaceutical Co., Ltd	HSJZ	Enterprises	1
3481	Han Shaojie	BXC	Individuals	11554	Beijing Taiji Jinyuan New Material Technology Co., Ltd	BXC	Enterprises	1
3484	Han Wulin	HSJZ	Individuals	5412	Shijiazhuang Wulong Brake Co., Ltd	HSJZ	Enterprises	2
3488	Han Xiaoyun	HSJZ	Individuals	11559	Hebei Jingye Steel Structure Technology Co., Ltd	HSJZ	Enterprises	1
3492	Han Zheng	BCY	Individuals	7498	Zepu Interactive (Beijing) Technology Co., Ltd	BHD	Enterprises	3
3500	Hanwang Technology Co., Ltd	BHD	Enterprises	11569	Beijing Hanwang Zhixue Technology Co., Ltd	BHD	Enterprises	2
3500	Hanwang Technology Co., Ltd	BHD	Enterprises	11570	Beijing Hanwang Zhiyuan Technology Co., Ltd	BHD	Enterprises	3
3500	Hanwang Technology Co., Ltd	BHD	Enterprises	11571	Beijing Digital Zhitong Technology Co., Ltd	BHD	Enterprises	7
3516	Haolisheng (Tianjin) Technology Development Co., Ltd	TJN	Enterprises	11585	Tianjin Hanben Technology Co., Ltd	TJN	Enterprises	1
3521	Hao Juan	BHD	Individuals	2060	Beijing Wanbo Kesi Credit Service Co., Ltd	BCY	Enterprises	1
3522	Hao Shushun	HSJZ	Individuals	11590	Shijiazhuang Hebai Biotechnology Co., Ltd	HSJZ	Enterprises	1
3523	Hao Tianzhen	HCZ	Individuals	11591	Hebei Jingjing Technology Co., Ltd	HCZ	Enterprises	2
3524	Hao Xiangchen	HXT	Individuals	11592	Daming Cable Co., Ltd	HXT	Enterprises	1
3530	Hao Changling	BHD	Individuals	11595	Beijing Anju Jianyan Technology Co., Ltd	BCP	Enterprises	1
3535	Heyizheng Technology (Beijing) Co., Ltd	BTZ	Enterprises	11599	Beijing Hualixing Technology Development Co., Ltd	BHD	Enterprises	1
3543	He Jialin	BHD	Individuals	11603	Beijing National Railway Yang Technology Co., Ltd	BFT	Enterprises	4
3543	He Jialin	BHD	Individuals	11604	Tianjin Huihuang Luyang Technology Co., Ltd	TJN	Enterprises	6
3544	He Jinzheng	HCZ	Individuals	11605	Hebei Haotian Environmental Protection Equipment Manufacturing and Installation Co., Ltd	HCZ	Enterprises	2
3554	He Zongyan	BCY	Individuals	2350	Beijing Galaxy Boat Technology Co., Ltd	BDX	Enterprises	2
3567	Hebei Semiconductor Research Institute (13th Research Institute of China Electronics Technology Corporation)	HSJZ	Enterprises	3720	Hebei Meitai Electronic Technology Co., Ltd	HSJZ	Enterprises	3
3590	Hebei Depu Electric Appliance Co., Ltd	HHD	Enterprises	3360	State Grid Co., Ltd.	BXC	Enterprises	1
3593	Hebei Electric Power Equipment Factory	HHD	Enterprises	11654	Hebei Electric Power Equipment Co., Ltd	HHD	Enterprises	2
3609	Hebei University of Science & Technology	TBC	Colleges & Universities	11682	Hebei University of Technology Keya Energy Technology Co., Ltd	HSJZ	Enterprises	2
3609	Hebei University of Science & Technology	TBC	Colleges & Universities	9125	Hebei Huiyuan Building Materials Co., Ltd	HCD	Enterprises	5
3609	Hebei University of Science & Technology	TBC	Colleges & Universities	6194	Tianjin University of Technology Galvanizing Equipment Co., Ltd	THQ	Enterprises	1
3611	Hebei Guochuang Petroleum Equipment Co., Ltd	HQHD	Enterprises	7253	Yang Chao	HQHD	Individuals	1
3629	Hebei Hongguang Rubber Plastic Metal Products Co., Ltd	HHS	Enterprises	3636	Hebei Huahong Guangyuan Rubber and Plastic Co., Ltd	HCZ	Enterprises	1
3635	Hebei Huage Dye Chemistry Co., Ltd	HCZ	Enterprises	2749	Caike Huayu Chemical Co., Ltd	HCZ	Enterprises	5
3635	Hebei Huage Dye Chemistry Co., Ltd	HCZ	Enterprises	3579	Hebei Caike New Materials Technology Co., Ltd	HCZ	Enterprises	1
3637	Hebei Huari Pharmaceutical Co., Ltd	HSJZ	Enterprises	11722	North China Pharmaceutical Group Semisyntech Company Limited	HSJZ	Enterprises	2
3640	Hebei Huayu Wear resistant Materials Co., Ltd	HXT	Enterprises	3726	Hebei Modaoshan Grinding Equipment Co., Ltd	HXT	Enterprises	1
3649	Hebei Jiheng Chemical Co., Ltd	HHS	Enterprises	11729	Hebei Jiheng Baikang Chemical Industry Co., Ltd	HCZ	Enterprises	1
3661	Hebei Jingu Oil Technology Group Co., Ltd	HSJZ	Enterprises	11743	Hebei Jingu Renewable Resources Development Co., Ltd	HSJZ	Enterprises	1
3661	Hebei Jingu Oil Technology Group Co., Ltd	HSJZ	Enterprises	11744	Hebei Jingu Plasticizer Co., Ltd	HSJZ	Enterprises	1
3668	Hebei Jiubang Fertilizer Industry Co., Ltd	HSJZ	Enterprises	11748	Shijiazhuang Zhongjia Fertilizer Co., Ltd	HSJZ	Enterprises	1
3670	Hebei Jiupai Pharmaceutical Co., Ltd	HSJZ	Enterprises	3851	Hebei Yipin Pharmaceutical Co., Ltd	HSJZ	Enterprises	2
3681	Hebei University of Science and Technology	HSJZ	Colleges & Universities	11761	Cangzhou Spiral Steel Pipe Group Co., Ltd	HCZ	Enterprises	1
3681	Hebei University of Science and Technology	HSJZ	Colleges & Universities	11763	Hebei Aifute Fine Chemical Co., Ltd	HSJZ	Enterprises	1
3681	Hebei University of Science and Technology	HSJZ	Colleges & Universities	3614	Hebei Guolong Pharmaceutical Co., Ltd	HSJZ	Enterprises	2
3681	Hebei University of Science and Technology	HSJZ	Colleges & Universities	11769	Hebei Kangzhuang Environmental Protection Technology Co., Ltd	HCZ	Enterprises	1
3681	Hebei University of Science and Technology	HSJZ	Colleges & Universities	7074	Xinao Natural Gas Co., Ltd	HSJZ	Enterprises	1
3682	Hebei Normal University of Science and Technology	HQHD	Colleges & Universities	11796	Hebei Keheng Biotechnology Co., Ltd	HBD	Enterprises	2
3682	Hebei Normal University of Science and Technology	HQHD	Colleges & Universities	11797	Qinhuangdao Liangfeng Marine Ecological Technology Development Co., Ltd	HQHD	Enterprises	3
3684	Hebei Coca Cola Food Co., Ltd	HHD	Enterprises	2902	Chenguang Biotechnology Group Co., Ltd	HHD	Enterprises	2
3698	Hebei United University	HTS	Colleges & Universities	11810	Tangshan Zhugang Furnace Material Co., Ltd	HTS	Enterprises	1
3701	Hebei Lingang Chemical Co., Ltd	HCZ	Enterprises	11639	Shijiazhuang Jack Chemical Co., Ltd	HSJZ	Enterprises	1
3718	Hebei Meibang Engineering Technology Co., Ltd	HSJZ	Enterprises	11827	Tangshan Tuopu Biotechnology Co., Ltd	HTS	Enterprises	1
3726	Hebei Modaoshan Grinding Equipment Co., Ltd	HXT	Enterprises	3640	Hebei Huayu Wear resistant Materials Co., Ltd	HXT	Enterprises	1
3731	Hebei Agricultural University	HBD	Colleges & Universities	11845	Hebei Expeditionary Hemu Pharmaceutical Co., Ltd	HSJZ	Enterprises	2
3731	Hebei Agricultural University	HBD	Colleges & Universities	11846	Hebei Expeditionary Pharmaceutical Co., Ltd	HSJZ	Enterprises	2
3747	Hebei Ruide Natural Pigment Co., Ltd	HHD	Enterprises	2902	Chenguang Biotechnology Group Co., Ltd	HHD	Enterprises	1
3764	Institute of Biology, Hebei Academy of Sciences	HSJZ	Agency groups	11876	Genlido Biotechnology Co., Ltd	HXT	Enterprises	1
3775	Hebei Shougang Qian'an Iron and Steel Co., Ltd	HTS	Enterprises	1862	Beijing Shougang co., ltd	BSJS	Enterprises	27
3775	Hebei Shougang Qian'an Iron and Steel Co., Ltd	HTS	Enterprises	5485	Shougang Group Co., Ltd	BSJS	Enterprises	7
3776	Hebei Power Transmission and Transformation Co., Ltd	HSJZ	Enterprises	3360	State Grid Co., Ltd.	BXC	Enterprises	3
3777	Hebei Tongli Asphalt Technology Development Co., Ltd	HSJZ	Enterprises	7052	Xie Yahui	HSJZ	Individuals	3
3781	Hebei Zaoqiang Fiberglass Group Co., Ltd	HHS	Enterprises	11890	Hebei Sanyang Shengye Fiberglass Group Co., Ltd	HHS	Enterprises	1
3788	Hebei Normal University	HSJZ	Colleges & Universities	11895	Chengde Senyuan Green Food Co., Ltd	HCD	Enterprises	4
3791	Hebei Shijitong Pharmaceutical Equipment Co., Ltd	HCZ	Enterprises	11899	Hebei Tangwei Pharmaceutical Co., Ltd	HCZ	Enterprises	1
3815	Hebei Wanglai Biotechnology Co., Ltd	HSJZ	Enterprises	11876	Genlido Biotechnology Co., Ltd	HXT	Enterprises	1
3820	Hebei Wenfeng Steel Co., Ltd	HHD	Enterprises	2727	Bian Renjie	HQHD	Individuals	4
3833	Hebei Xinhe Biochemical Co., Ltd	HXT	Enterprises	7731	Zhang Yu	HXT	Individuals	7
3836	Hebei Xincheng Chemical Equipment Co., Ltd	HHS	Enterprises	500	Beijing Dongfang Yuhong Waterproof Technology Co., Ltd	BSY	Enterprises	1
3847	Hebei Yaguang Fine Chemical Co., Ltd	HHD	Enterprises	3834	Hebei Xintaoyuan Pharmaceutical Technology Co., Ltd	HHD	Enterprises	7
3855	Hebei Ealing Pharmaceutical Research Institute Co.	HSJZ	Enterprises	2311	Beijing Yiling Biotechnology Co., Ltd	BMY	Enterprises	1
3855	Hebei Ealing Pharmaceutical Research Institute Co.	HSJZ	Enterprises	5420	Shijiazhuang Yiling Pharmaceutical Co., Ltd	HSJZ	Enterprises	13
3872	Hebei Far East Harris Communication Co., Ltd	HSJZ	Enterprises	3873	Hebei Far East Communication System Engineering Co., Ltd	HSJZ	Enterprises	4
3876	Hebei Zhanghewan Energy Storage and Power Generation Co., Ltd	HSJZ	Enterprises	3360	State Grid Co., Ltd.	BXC	Enterprises	1
3880	Hebei Zhaokang Pharmaceutical Co., Ltd	HTS	Enterprises	3494	Han Zhiqiang	HTS	Individuals	1
3907	He Dexin	BHD	Individuals	2612	Beijing Zhongkuo Foundation Technology Co., Ltd	BHD	Enterprises	3
3908	He Jiqiong	BFT	Individuals	12010	Beijing Shengdeyuan Health Technology Co., Ltd	BXC	Enterprises	1
3926	Hengshui Tianyi Biotechnology Co., Ltd	HHS	Enterprises	11931	Institute of Dryland Agriculture, Hebei Academy of Agricultural and Forestry Sciences	HHS	Agency groups	6
3933	Hong Ju	BHD	Individuals	12027	Equipment Technology Research Institute of Beijing Jingcheng Electromechanical Holdings Co., Ltd	BDX	Enterprises	1
3935	Hongyang Yehua Engineering Technology Co., Ltd	BCP	Enterprises	853	Beijing Huafu Engineering Co., Ltd	BCP	Enterprises	2
3936	Hong Zhenning	BTZ	Individuals	3707	Hebei Longjunhe Environmental Protection Technology Co., Ltd	HCZ	Enterprises	1
3940	Hongyuan Asia Pacific Technology (Beijing) Co., Ltd	BHD	Enterprises	12031	Beijing Shenzhou Puhui Technology Co., Ltd	BHD	Enterprises	2
3945	Hou Linzhu	HSJZ	Individuals	12035	Hebei Xiaojin Machinery Manufacturing Co., Ltd	HSJZ	Enterprises	1
3969	Hu Yu	TNK	Individuals	12047	Tianjin Huikang Medical Equipment Co., Ltd	TBHXQ	Enterprises	1
3976	North China Electric Power University	BCP	Colleges & Universities	1915	Beijing SiFang Automation Co., Ltd.	BHD	Enterprises	1
3976	North China Electric Power University	BCP	Colleges & Universities	3360	State Grid Co., Ltd.	BXC	Enterprises	16
3976	North China Electric Power University	BCP	Colleges & Universities	3978	North China Electric Power Research Institute Co., Ltd	BHD	Enterprises	10
3976	North China Electric Power University	BCP	Colleges & Universities	7943	China Electric Power Research Institute Co., Ltd.	BHD	Enterprises	1
3977	North China Electric Power University (Baoding)	HBD	Colleges & Universities	3360	State Grid Co., Ltd.	BXC	Enterprises	1
3978	North China Electric Power Research Institute Co., Ltd	BHD	Enterprises	3360	State Grid Co., Ltd.	BXC	Enterprises	46
3979	North China Power Grid Co., Ltd	BXC	Enterprises	3360	State Grid Co., Ltd.	BXC	Enterprises	8
3983	North China Pharmaceutical Co., Ltd.	HSJZ	Enterprises	3984	North China Pharmaceutical Hebei Huamin Pharmaceutical Co.	HSJZ	Enterprises	1
3983	North China Pharmaceutical Co., Ltd.	HSJZ	Enterprises	11722	North China Pharmaceutical Group Semisyntech Company Limited	HSJZ	Enterprises	1
3986	North China Pharmaceutical Group Haixiang Pharmaceutical Co., Ltd	HSJZ	Enterprises	12102	North China Pharmaceutical Huasheng Co., Ltd	HSJZ	Enterprises	1
3987	North China Pharmaceutical Group New Drug Research and Development Co., Ltd	HSJZ	Enterprises	3991	North China Pharmaceutical Qinhuangdao Co., Ltd	HQHD	Enterprises	1
3988	North China Pharmaceutical Group Co., Ltd	HSJZ	Enterprises	3637	Hebei Huari Pharmaceutical Co., Ltd	HSJZ	Enterprises	1
3988	North China Pharmaceutical Group Co., Ltd	HSJZ	Enterprises	3983	North China Pharmaceutical Co., Ltd.	HSJZ	Enterprises	1
3988	North China Pharmaceutical Group Co., Ltd	HSJZ	Enterprises	3984	North China Pharmaceutical Hebei Huamin Pharmaceutical Co.	HSJZ	Enterprises	1
3988	North China Pharmaceutical Group Co., Ltd	HSJZ	Enterprises	12102	North China Pharmaceutical Huasheng Co., Ltd	HSJZ	Enterprises	1
3989	North China Pharmaceutical Group Preparation Co.	HSJZ	Enterprises	3983	North China Pharmaceutical Co., Ltd.	HSJZ	Enterprises	18
3990	North China Pharmaceutical Kairuite Pharmaceutical Co., Ltd	HSJZ	Enterprises	3983	North China Pharmaceutical Co., Ltd.	HSJZ	Enterprises	1
3995	Huadian Pipeline Engineering Technology Co., Ltd	BFT	Enterprises	4000	Huadian Heavy Industry Co., Ltd	BFT	Enterprises	1
3996	Huadian Water Treatment Technology Engineering Co., Ltd	BFT	Enterprises	3998	Huadian Water Engineering Co., Ltd	BFT	Enterprises	3
4003	Huahe (Tianjin) New Technology Development Co.	TBHXQ	Enterprises	3906	Nuclear Industry Physical and Chemical Engineering Research Institute	THD	Scientific institutions	1
4007	China Resources Sanjiu (Tangshan) Pharmaceutical Co., Ltd	HTS	Enterprises	368	Beijing Jianchuang Pharmaceutical Technology Development Co., Ltd	BCY	Enterprises	1
4012	Huaweite (Beijing) Biotechnology Co., Ltd	BHD	Enterprises	1035	Beijing Jianxiang Hemu Biotechnology Co., Ltd	BDX	Enterprises	1
4027	Huai Yongjin	BCY	Individuals	9514	Beijing Yandong Microelectronics Co., Ltd	BCY	Enterprises	1
4029	Huang Bing	BCY	Individuals	2351	Beijing Ginkgo Deji Biotechnology Co., Ltd	BHD	Enterprises	1
4039	Huang Junhua	BHD	Individuals	9770	Beijing Lianxin Pharmaceutical Co., Ltd	BDX	Enterprises	1
4044	Huang Qizhen	BHD	Individuals	1518	Beijing Puran Rail Transit Technology Co., Ltd	BCP	Enterprises	1
4048	Huang Tongbing	BCY	Individuals	12145	Beijing Qixin Yiwei Information Technology Co., Ltd	BCY	Enterprises	1
4049	Huang Weishu	BHR	Individuals	10125	Beijing Ruiheng Xinyuan Investment Co., Ltd	BHR	Enterprises	1
4051	Huang Wei	BHD	Individuals	12147	Beijing Gaoxinda Communication Technology Co., Ltd	BHD	Enterprises	2
4051	Huang Wei	BHD	Individuals	2440	Beijing Yunxin Chuanying Network Technology Co., Ltd	BHD	Enterprises	2
4055	Huang Xiaowei	BHD	Individuals	8198	China Traditional Chinese Medicine Co., Ltd	BHD	Enterprises	1
4065	Huang Zhongcheng	BHD	Individuals	12154	Tianjin Zhenhong New Energy Technology Co., Ltd	TXQ	Enterprises	1
4095	Jidong Petroleum Development Co., Ltd	HTS	Enterprises	5667	Tangshan Jiyou Ruifeng Chemical Co., Ltd	HTS	Enterprises	1
4100	Ji Yuan	THB	Individuals	12177	Tianjin Tianhao Medical Equipment Co., Ltd	THB	Enterprises	2
4105	Jizhou Zhongyi Composite Materials Co., Ltd	HHS	Enterprises	12180	Hebei Aoke Zhongyi Environmental Protection Technology Co., Ltd	HHS	Enterprises	2
4109	Jiacheng Yongfeng Technology (Beijing) Co., Ltd	BCP	Enterprises	3054	Dongtai High tech Equipment Technology Co., Ltd	BCP	Enterprises	3
4109	Jiacheng Yongfeng Technology (Beijing) Co., Ltd	BCP	Enterprises	3499	Hanergy New Materials Technology Co., Ltd	BHR	Enterprises	2
4110	Jiashitang Pharmaceutical Co., Ltd	BHD	Enterprises	9542	Yingu Pharmaceutical Co., Ltd	BTZ	Enterprises	1
4114	Jia Hengshi	HSJZ	Individuals	5428	Shijiazhuang Yulian Visual Control Technology Co., Ltd	HSJZ	Enterprises	1
4116	Jia Huiping	HSJZ	Individuals	12188	Shijiazhuang Xinhua Energy Environmental Protection Technology Co., Ltd	HSJZ	Enterprises	35
4118	Jia Jianhong	BCY	Individuals	807	Beijing Hongqiang Furui Technology Co., Ltd	BDX	Enterprises	1
4129	Jia Changcun	BCY	Individuals	12195	Bolier (Beijing) Technology Development Co., Ltd	BHD	Enterprises	1
4133	Jiadao Technology Co., Ltd	BHD	Enterprises	1065	Beijing Jinjiaoxing Technology Co., Ltd	BHD	Enterprises	2
4135	Jianshi International Automotive Design (Beijing) Co., Ltd	BCP	Enterprises	12200	Chen Yanping	BCP	Individuals	1
4151	Jiang Hongcheng	BHD	Individuals	693	Beijing Handian Pharmaceutical Co., Ltd	BMY	Enterprises	2
4153	Jiang Huixue	BCY	Individuals	12212	Beijing Dingpu Technology Co., Ltd	BHD	Enterprises	1
4173	Highway Science Research Institute of the Ministry of Transportation	BHD	Scientific institutions	4175	Highway Science Research Institute of the Ministry of Transport	BHD	Agency groups	1
4175	Highway Science Research Institute of the Ministry of Transport	BHD	Agency groups	1026	Beijing University of Civil Engineering and Architecture	BXC	Colleges & Universities	1
4175	Highway Science Research Institute of the Ministry of Transport	BHD	Agency groups	8312	Zhonglu High Tech (Beijing) Highway Technology Co., Ltd	BHD	Enterprises	1
4181	Jie Gui	BDC	Individuals	12231	Shanxin Ketao Technology (Beijing) Co., Ltd	BDC	Enterprises	1
4188	Jin Jun	BCY	Individuals	12237	Beijing Jinfeite Energy Technology Co., Ltd	BTZ	Enterprises	3
4189	Jin Lei	BCP	Individuals	12238	Beijing Bairen Medical Technology Co., Ltd	BCP	Enterprises	2
4190	Jin Ming	BCY	Individuals	6551	Tianshili Pharmaceutical Group Co., Ltd.	TBC	Enterprises	1
4192	Jin Qiusheng	HCZ	Individuals	3835	Hebei Xinyu Welding Industry Co., Ltd	HCZ	Enterprises	1
4199	Jin Zhe	BFT	Individuals	2663	Dongfang Hospital of Beijing University of Chinese Medicine	BFT	Agency groups	1
4205	Jinyao Asset Management Co., Ltd	THD	Enterprises	6393	Tianjin Tian'an Pharmaceutical Co., Ltd	TBHXQ	Enterprises	3
4207	Jin Huan Gai	HSJZ	Individuals	1392	Beijing Green People Technology Co., Ltd	BCP	Enterprises	1
4210	Jin Qibing	BCY	Individuals	926	Beijing University of Chemical Technology	BCY	Colleges & Universities	1
4214	Jingbei Technology Co., Ltd	BHD	Enterprises	12253	Jingbei Information Technology Co., Ltd	BHD	Enterprises	1
4216	BOE Technology Group Co., Ltd.	BCY	Enterprises	319	Beijing Bozhi Oasis Pharmaceutical Technology Co., Ltd	BDX	Enterprises	2
4216	BOE Technology Group Co., Ltd.	BCY	Enterprises	1113	Beijing BOE Optoelectronics Technology Co., Ltd.	BDX	Enterprises	1
4217	BOE Modern (Beijing) Display Technology Co., Ltd	BCY	Enterprises	1113	Beijing BOE Optoelectronics Technology Co., Ltd.	BDX	Enterprises	1
4225	Jingjin Electric Technology Co., Ltd	BCY	Enterprises	12264	Beijing Jingjin Huaye Electric Technology Co., Ltd	BCY	Enterprises	1
4231	Jingye Group Co., Ltd	HSJZ	Enterprises	4230	Jingye Steel Co., Ltd	HSJZ	Enterprises	1
4233	Jiuzhiguang Electronic Materials Technology Co., Ltd	HLF	Enterprises	12272	Wang Ming	HLF	Individuals	1
4245	Institute of Microbial Epidemiology, Academy of Military Medical Sciences	BFT	Scientific institutions	8099	Institute of Biotechnology, Chinese Academy of Military Medical Sciences, People's Liberation Army	BFT	Scientific institutions	1
4250	Kailuan Energy and Chemical Co., Ltd	HTS	Enterprises	4249	Kailuan (Group) Co., Ltd	HTS	Enterprises	2
4258	Kangchen Pharmaceutical Co., Ltd	BHD	Enterprises	1207	Beijing Kangchen Pharmaceutical Co., Ltd	BMY	Enterprises	1
4260	Kangde Xin Composite Materials Group Co., Ltd	BCP	Enterprises	12289	Beijing Kangde New Functional Materials Co., Ltd	BCP	Enterprises	1
4273	Kong Fanze	BXC	Individuals	1784	Beijing Shiyuan Technology Co., Ltd	BCP	Enterprises	1
4275	Kong Xiangji	BHD	Individuals	12301	Beijing Dongfang Jihua Technology Co., Ltd	BCP	Enterprises	1
4282	Kunlun Core (Beijing) Technology Co., Ltd	BHD	Enterprises	2941	Chongxin Zhijing (Beijing) Information Technology Co., Ltd	BHD	Enterprises	1
4285	Lakala (China) Electronic Payment Technology Services Co., Ltd	BHD	Enterprises	12307	Lakala Payment Co., Ltd	BHD	Enterprises	1
4290	Lan Yuqing	BHD	Individuals	712	Beihang University	BHD	Colleges & Universities	10
4291	Lan Yuqi	HTS	Individuals	3880	Hebei Zhaokang Pharmaceutical Co., Ltd	HTS	Enterprises	1
4298	Blue Star Environmental Engineering Co., Ltd	BHD	Enterprises	1283	Beijing Blue Star Cleaning Co., Ltd	BSY	Enterprises	14
4301	Langfang Ande Jianqi Digital Equipment Co., Ltd	HLF	Enterprises	158	Beijing Andejianqi Digital Equipment Co., Ltd	BHR	Enterprises	1
4302	Langfang Baixun Information Technology Co., Ltd	HLF	Enterprises	12317	Bituo E-commerce Co., Ltd	HLF	Enterprises	1
4305	Langfang Haobo Diamond Co., Ltd	HLF	Enterprises	12320	Langfang Xipol Diamond Technology Co., Ltd	HLF	Enterprises	1
4335	Lehuo Online (Beijing) Network Technology Co., Ltd	BCY	Enterprises	66	Baidu Online Network Technology (Beijing) Co.	BHD	Enterprises	4
4346	Lei Haimin	BCY	Individuals	12352	Beijing Jiulong Pharmaceutical Co., Ltd	BYQ	Enterprises	1
4354	Li Aiyun	BHD	Individuals	2503	Beijing Zhicheng Technology Co., Ltd	BFT	Enterprises	1
4361	Li Bin	BCP	Individuals	4957	Meikode (Beijing) Technology Co., Ltd	BHD	Enterprises	1
4363	Li Binqiao	TNK	Individuals	12366	Tianjin Jingqi International Trade Co., Ltd	TDL	Enterprises	1
4371	Li Chunjuan	BHD	Individuals	303	Beijing Bokangning Biopharmaceutical Technology Co., Ltd	BDX	Enterprises	1
4371	Li Chunjuan	BHD	Individuals	12375	Beijing Yuanyan Pharmaceutical Technology Co., Ltd	BTZ	Enterprises	1
4384	Li Gang	HSJZ	Individuals	3760	Hebei Institute of Building Science Co., Ltd	HSJZ	Enterprises	1
4386	Li Gangyi	BCY	Individuals	12384	Beijing Duoying Era Technology Co., Ltd	BDX	Enterprises	1
4392	Li Guangyong	BHD	Individuals	8061	China Agricultural University	BHD	Colleges & Universities	1
4395	Li Guochuan	BHD	Individuals	12392	Beijing Caixun Technology Co., Ltd	BHD	Enterprises	1
4398	Li Guojiang	THB	Individuals	6240	Tianjin Kehua Welding Equipment Co., Ltd	TBC	Enterprises	1
4410	Li Hongmin	BHD	Individuals	12399	Zhongchao United Energy Technology (Beijing) Co., Ltd	BCY	Enterprises	2
4420	Li Jianguang	BSJS	Individuals	12407	Haoyouming Dysprosium (Tianjin) Technology Co., Ltd	TBHXQ	Enterprises	1
4432	Li Jingxing	BCY	Individuals	5475	Beijing Anzhen Hospital Affiliated to Capital Medical University	BCY	Agency groups	1
4445	Li Long	HBD	Individuals	7337	Yaodu Pharmaceutical Group Co., Ltd	HBD	Enterprises	1
4446	Li Longfeng	BHD	Individuals	12427	Beijing Aikang Air Treatment System Co., Ltd	BHD	Enterprises	1
4447	Li Maolin	THX	Individuals	12428	Tianjin Hualin Technology Development Co., Ltd	TBHXQ	Enterprises	1
4451	Li Ming	BHD	Individuals	12431	Beijing Yunheng Technology Research Institute Co., Ltd	BCY	Enterprises	1
4452	Li Minghai	HSJZ	Individuals	12432	Shijiazhuang Huaxin Pharmaceutical Co., Ltd	HSJZ	Enterprises	1
4455	Li Mu	HSJZ	Individuals	12434	Shijiazhuang Traditional Chinese Medicine Hospital	HSJZ	Agency groups	1
4458	Li Ning	BHD	Individuals	994	Beijing Jifulin Biotechnology Co., Ltd	BHD	Enterprises	2
4470	Li Rongqi	BHD	Individuals	12444	Beijing Kerun Weide Biotechnology Co., Ltd	BHD	Enterprises	2
4481	Li Shutian	BHD	Individuals	12452	Beijing Kangweisheng Thermal Energy Technology Co., Ltd	BDC	Enterprises	2
4491	Li Weiwei	BHD	Individuals	12461	Beijing Huiyan Zhixing Technology Co., Ltd	BHD	Enterprises	10
4493	Li Wenjie	HHD	Individuals	12463	Hebei Everest Instrument and Equipment Co., Ltd	HHD	Enterprises	1
4499	Li Xiang	BHD	Individuals	12467	Beijing Kayudi Biotechnology Co., Ltd	BHD	Enterprises	2
4500	Li Xiangdong	BXC	Individuals	741	Beijing Haobo Wanwei Technology Co., Ltd	BCP	Enterprises	1
4501	Li Xiaolu	BHD	Individuals	812	Beijing Honghua Biomaterials Co., Ltd	BSJS	Enterprises	1
4503	Li Xiaopeng	BHD	Individuals	12469	Beijing Aoyuan Heli Biotechnology Co., Ltd	BDX	Enterprises	2
4505	Li Xiaodong	BSJS	Individuals	12471	Beijing Zhongyan Construction Machinery Manufacturing Co., Ltd	BDX	Enterprises	1
4507	Li Xiaoen	HBD	Individuals	7337	Yaodu Pharmaceutical Group Co., Ltd	HBD	Enterprises	2
4513	Li Xiu	BCY	Individuals	12475	Likang Internet Technology (Beijing) Co., Ltd	BDX	Enterprises	5
4514	Li Xiubo	BTZ	Individuals	12476	Beijing Kuobo Packaging Machinery Equipment Co., Ltd	BTZ	Enterprises	1
4520	Li Xuyuan	BFS	Individuals	2372	Beijing Yingherui Environmental Technology Co., Ltd	BFS	Enterprises	1
4524	Li Xueping	BHD	Individuals	12481	Beijing Haoshiwo Biotechnology Co., Ltd	BHD	Enterprises	1
4526	Li Yaping	HSJZ	Individuals	12483	Hebei Daqi Optoelectronic Technology Co., Ltd	HSJZ	Enterprises	1
4573	Li Zhizhong	BHD	Individuals	3360	State Grid Co., Ltd.	BXC	Enterprises	2
4582	Li Qun	BHD	Individuals	3380	Guokan Petroleum Technology Co., Ltd	BHD	Enterprises	1
4591	Lihua Energy Storage and Transportation Co., Ltd	HLF	Enterprises	12525	Langfang Hezhong New Energy Technology Co., Ltd	HLF	Enterprises	3
4593	Li Hongcai	BHD	Individuals	12528	Beijing Deyuan Quick Doors and Windows Factory	BCP	Enterprises	1
4596	Lian Zhixuan	HLF	Individuals	831	Beijing Hualan Technology Consulting Service Co., Ltd	BCP	Enterprises	1
4600	China Unicom Broadband Service Application National Engineering Laboratory Co., Ltd	BDX	Enterprises	8052	China United Network Communications Group Co., Ltd.	BXC	Enterprises	15
4602	Lenovo (Beijing) Co., Ltd	BHD	Enterprises	3360	State Grid Co., Ltd.	BXC	Enterprises	1
4615	Quantum High Tech (Beijing) Research Institute Co., Ltd	BCP	Enterprises	12543	Beijing Quantum High Tech Pharmaceutical Technology Co., Ltd	BCP	Enterprises	5
4620	Liao Yuan	BDX	Individuals	12545	Beijing Boda Guangtong IoT Technology Co., Ltd	BDX	Enterprises	2
4625	Lindefu	BHD	Individuals	1306	Beijing Institute of Technology	BHD	Colleges & Universities	3
4626	Lin Erjun	BHD	Individuals	12548	Blue Smoke (Beijing) Technology Co., Ltd	BHD	Enterprises	1
4629	Lin Hong	BHD	Individuals	12550	Beijing Jinsheng Micro Nano Technology Co., Ltd	BXC	Enterprises	1
4642	Ling Weimin	BCY	Individuals	12560	Beijing Date Tobacco Complete Equipment Technology Development Co., Ltd	BFT	Enterprises	1
4653	Liu Chong	BDX	Individuals	12566	Beijing Saixi Technology Development Co., Ltd	BDX	Enterprises	1
4658	Liu Daqing	BFT	Individuals	10543	Beijing Xindayang Technology Development Co., Ltd	BHD	Enterprises	1
4674	Liu Hao	BHD	Individuals	12581	Beijing Herui Saier Electric Power Technology Co., Ltd	BYQ	Enterprises	1
4678	Liu Hongxiao	BFT	Individuals	12417	Beijing Ruikewo Medical Technology Co., Ltd	BDX	Enterprises	1
4699	Liu Jinsu	THD	Individuals	12597	Tianjin Fengshi Interactive Technology Co., Ltd	TBHXQ	Enterprises	1
4700	Liu Jingling	BHD	Individuals	1748	Beijing Normal University	BHD	Colleges & Universities	1
4707	Liu Lidong	BHD	Individuals	723	Beijing Aerospace Wanfang Technology Co., Ltd	BFT	Enterprises	4
4715	Liu Pei	TDL	Individuals	12608	Tianjin Haoya Technology Development Co., Ltd	TBHXQ	Enterprises	1
4719	Liu Qijie	BCY	Individuals	12611	Beijing MCC Longsheng Environmental Protection Technology Development Co., Ltd	BTZ	Enterprises	1
4720	Liu Qiaoxi	BDC	Individuals	12612	Beijing Yuantu Intelligent Technology Co., Ltd	BHD	Enterprises	1
4724	Liu Quan	BCP	Individuals	2230	Beijing Information Science and Technology University	BHD	Colleges & Universities	1
4727	Liu Rushan	BCY	Individuals	2650	Beijing Zhongti Board Building Materials Co., Ltd	BDC	Enterprises	1
4738	Liu Shuo	BSJS	Individuals	12623	Beijing Lewei IoT Technology Co., Ltd	BSJS	Enterprises	1
4746	Liu Wei	BHD	Individuals	12629	Beijing Asibailin Intellectual Property Agency Co., Ltd	BDC	Enterprises	1
4757	Liu Xianghong	HHD	Individuals	12639	Zhongheng New Materials Technology Co., Ltd	HHD	Enterprises	2
4758	Liu Xiangmin	BHD	Individuals	12548	Blue Smoke (Beijing) Technology Co., Ltd	BHD	Enterprises	1
4766	Liu Xing	BHD	Individuals	12642	Beijing Hua'an Puhui High tech Co., Ltd	BFT	Enterprises	2
4768	Liu Yamin	HSJZ	Individuals	3403	Electric Power Scientific Research Institute of State Grid Hebei Electric Power Co.	HSJZ	Enterprises	1
4769	Liu Yayong	BHD	Individuals	12644	Beijing Lijia United Technology Co., Ltd	BHD	Enterprises	2
4774	Liu Yanping	THP	Individuals	1243	Beijing Kerunkang High tech Polymer Functional Materials Technology Research and Development Co., Ltd	BCP	Enterprises	4
4776	Liu Yang	BHD	Individuals	12647	Beijing Wali Network Technology Co., Ltd	BCP	Enterprises	1
4777	Liu Yang	BHD	Individuals	10236	Beijing Zhaoyangguang Thermal Technology Co., Ltd	BTZ	Enterprises	2
4786	Liu Yong	TDL	Individuals	12654	Tianjin Guowei Water Supply and Drainage Equipment Manufacturing Co., Ltd	TDL	Enterprises	3
4792	Liu Youxiang	TNK	Individuals	6373	Tianjin Power Transmission and Transformation Yitong Electric Power Technology Co., Ltd	TDL	Enterprises	1
4797	Liu Zhanlin	BFT	Individuals	12661	Beijing Kangming Technology Development Co., Ltd	BFT	Enterprises	1
4801	Liu Zhenying	BHD	Individuals	12665	Beijing Jiake Emerging Technology Co., Ltd	BHD	Enterprises	2
4802	Liu Zheng	BCY	Individuals	12666	Beijing Ruigai Technology Co., Ltd	BDC	Enterprises	1
4803	Liu Zhenghui	BXC	Individuals	188	Beijing Aoyu New Materials Technology Development Co., Ltd	BDX	Enterprises	1
4808	Liu Zhiyong	BHD	Individuals	8047	China University of Mining & Technology (Beijing)	BHD	Colleges & Universities	1
4811	Liu Zhongxin	BCY	Individuals	12673	Beijing Laipu Huikang Medical Technology Co., Ltd	BSY	Enterprises	1
4812	Liu Hao	BHD	Individuals	1849	Beijing Municipal Road and Bridge Building Materials Group Co., Ltd	BFT	Enterprises	1
4827	Lu Jinyong	THX	Individuals	12683	Tianjin Xindema Group Co., Ltd	TBHXQ	Enterprises	1
4828	Lulong Jinyuan Tiexin Industry and Trade Co., Ltd	HQHD	Enterprises	9759	Lulong Honghe Waste Comprehensive Utilization Co., Ltd	HQHD	Enterprises	1
4829	Lu Tao	BCY	Individuals	12684	Langfang Nichuang Science and Trade Co., Ltd	HLF	Enterprises	1
4840	Lu Peigong	THP	Individuals	6280	Tianjin Shuang'an Plastic Products Co., Ltd	THX	Enterprises	1
4847	Road and Bridge Group International Construction Co., Ltd	BHD	Enterprises	8248	China Communications Road and Bridge Construction Co., Ltd	BTZ	Enterprises	8
4853	Luo Chenghua	BDX	Individuals	7369	Yinluo (Beijing) Technology Development Co., Ltd	BCY	Enterprises	1
4861	Luo Ming	BDX	Individuals	1237	Beijing Copster Automation Instrument Co., Ltd	BDX	Enterprises	1
4862	Ronaldo Michael Webb	BDX	Individuals	12701	Beijing Youfu'er New Container Equipment Co., Ltd	BDX	Enterprises	1
4863	Luo Shaohua	HQHD	Individuals	3046	Northeastern University at Qinhuangdao	HQHD	Agency groups	1
4871	Lv Baolin	BCY	Individuals	12708	Beijing Baotai Mica New Material Technology Co., Ltd	BCP	Enterprises	1
4873	Lv Gantian	BXC	Individuals	7891	Winning the bid for Energy Efficiency Technology (Beijing) Co., Ltd	BCP	Enterprises	1
4887	Lv Qiang	BHD	Individuals	12721	Shuimu Yuanhua Electric Co., Ltd	BHD	Enterprises	1
4896	Green Alliance Technology Group Co., Ltd	BHD	Enterprises	12728	Beijing Shenzhou Green Alliance Technology Co., Ltd	BHD	Enterprises	24
4909	Ma Jingguo	BDC	Individuals	6072	Tianjin Nanda Castor Engineering Technology Co., Ltd	TDL	Enterprises	1
4912	Ma Jun	HTS	Individuals	12735	Tangshan Ruiqi Ceramic Technology Development Co., Ltd	HTS	Enterprises	2
4918	Ma Qinghao	BHR	Individuals	1983	Beijing Tianji New Materials Co., Ltd	BTZ	Enterprises	1
4927	Ma Wanlong	BDX	Individuals	12745	Beijing Shennong Xiyuan Organic Agriculture Development Co., Ltd	BDX	Enterprises	1
4928	Ma Wencan	HSJZ	Individuals	12746	Hebei Donghua Jiheng Chemical Co., Ltd	HHS	Enterprises	1
4929	Ma Xianliang	BHD	Individuals	2389	Beijing Youbao Car Service Technology Co., Ltd	BCY	Enterprises	1
4933	Ma Yingyuan	BCY	Individuals	217	Beijing Baoderui Health Industry Co., Ltd	BTZ	Enterprises	1
4934	Ma Yue	BHD	Individuals	12751	Beijing Biaote Electronic Technology Research Institute	BHD	Enterprises	1
4940	Mao Aimin	BCY	Individuals	12754	Beijing Keli Jianyuan Medical Technology Co., Ltd	BHD	Enterprises	2
4942	Mao Keya	BHD	Individuals	12437	Beijing Zhongnuo Hengkang Biotechnology Co., Ltd	BCP	Enterprises	1
4948	Mei Kaizhong	TNK	Individuals	6058	Tianjin Meihua Pharmaceutical Co., Ltd	TBHXQ	Enterprises	1
4951	Coal Science Research Institute Co., Ltd	BCY	Enterprises	4950	Coal Science and Technology Research Institute Co., Ltd	BCY	Enterprises	72
4952	Beijing Coal Chemical Research Branch of Coal Science Research Institute Co., Ltd	BCY	Enterprises	4950	Coal Science and Technology Research Institute Co., Ltd	BCY	Enterprises	2
4957	Meikode (Beijing) Technology Co., Ltd	BHD	Enterprises	4361	Li Bin	BCP	Individuals	1
4968	Meng Jian	BHD	Individuals	12768	Beijing Maidi Dingfeng Medical Technology Co., Ltd	BSY	Enterprises	4
4973	Meng Qingde	HSJZ	Individuals	12775	Shijiazhuang Yansheng Technology Development Co., Ltd	HSJZ	Enterprises	2
4980	Meng Wu	BDX	Individuals	9189	Aerospace Minsheng Technology (Beijing) Co., Ltd	BDX	Enterprises	1
4982	Meng Xiangsen	HHS	Individuals	12779	Hebei Linaier Rubber and Plastic Products Co., Ltd	HHS	Enterprises	1
5000	Mou Liufeng	BCY	Individuals	12790	Beijing Ruineng Century Technology Co., Ltd	BHD	Enterprises	1
5006	Nankai University	TNK	Colleges & Universities	12795	Aowei (Tianjin) Environmental Protection Technology Co., Ltd	TJN	Enterprises	8
5024	Niu Feng	HSJZ	Individuals	12827	Enbipu Pharmaceutical Co., Ltd. of Shiyao Group	HSJZ	Enterprises	1
5034	Nokia Siemens Communication Systems Technology (Beijing) Co., Ltd	BCY	Enterprises	12833	Nokia Communication System Technology (Beijing) Co., Ltd	BDC	Enterprises	2
5037	Eurasian Pipe Industry Co., Ltd	HHS	Enterprises	12834	Hebei Dingli Pipe Industry Co., Ltd	HHS	Enterprises	1
5042	Ouyang Xun	BHD	Individuals	12838	Beijing Hepu Chuanneng Technology Co., Ltd	BHD	Enterprises	2
5051	Pan Wenli	BHD	Individuals	1984	Beijing Tianjiming Technology Co., Ltd	BSJS	Enterprises	1
5056	Pan Yuli	BHD	Individuals	12847	Zhonggong High tech Maintenance Technology Co., Ltd	BHD	Enterprises	2
5058	Pan Zhende	BHD	Individuals	10915	Zhongnong Huawei Pharmaceutical Co., Ltd	BCP	Enterprises	1
5060	Pang Duoyi	BHD	Individuals	8190	China Printing Science and Technology Research Institute Co., Ltd	BHD	Enterprises	1
5061	Pang Shuhua	BHD	Individuals	12849	Beijing Fanyang Huateng Technology Co., Ltd	BDX	Enterprises	1
5064	Pang Xin	BHD	Individuals	12852	Beijing Futong Information Technology Co., Ltd	BHD	Enterprises	1
5068	Pei Xuemei	BCY	Individuals	12855	Beijing Maike Direct Engineering Technology Co., Ltd	BCY	Enterprises	1
5069	Pei Yingxiang	BTZ	Individuals	12856	Beijing Yingxiang Borui Refractory Materials Technology Co., Ltd	BTZ	Enterprises	3
5075	Peng Shaohui	BHD	Individuals	12858	Beijing Zhuanghui Biotechnology Co., Ltd	BDX	Enterprises	1
5089	Potevio Information Technology Co.	BHD	Enterprises	8074	China Potevio	BHD	Enterprises	193
5095	Qi Xin	BHD	Individuals	12874	Inno Micro Technology (Tianjin) Co., Ltd	TBHXQ	Enterprises	6
5102	Qi'anxin Wangshen Information Technology (Beijing) Co., Ltd	BXC	Enterprises	12882	Wangshen Technology (Beijing) Co., Ltd	BCP	Enterprises	1
5125	Qinhuangdao Fuda Automation Engineering Co., Ltd	HQHD	Enterprises	12899	Qinhuangdao Yanda Yuanda Electromechanical Technology Co., Ltd	HQHD	Enterprises	2
5149	Qinhuangdao Medicinal Capsules Co., Ltd	HQHD	Enterprises	947	Beijing Huangdao Plant Capsule Co., Ltd	BHR	Enterprises	2
5163	Qingdaohua Environmental Group Co., Ltd	BHD	Enterprises	12926	Beijing Qingdaohua Film Technology Co., Ltd	BTZ	Enterprises	1
5166	Tsinghua University	BHD	Colleges & Universities	402	Beijing Daqing Biotechnology Co., Ltd	BHD	Enterprises	1
5166	Tsinghua University	BHD	Colleges & Universities	12942	Beijing Huaqing Gas Turbine and Coal Gasification Combined Cycle Engineering Technology Co., Ltd	BHD	Enterprises	1
5166	Tsinghua University	BHD	Colleges & Universities	879	Beijing Huaqing Taimeng Technology Development Co., Ltd	BHD	Enterprises	1
5166	Tsinghua University	BHD	Colleges & Universities	12943	Beijing Huaxia Diantong Technology Co., Ltd	BHD	Enterprises	1
5166	Tsinghua University	BHD	Colleges & Universities	12963	Beijing Qingyuan Jiehua Membrane Technology Co., Ltd	BPG	Enterprises	3
5166	Tsinghua University	BHD	Colleges & Universities	12965	Beijing Quandian Zhiling Technology Co., Ltd	BHD	Enterprises	3
5166	Tsinghua University	BHD	Colleges & Universities	12967	Beijing Century Dingdian Software Co., Ltd	BHD	Enterprises	3
5166	Tsinghua University	BHD	Colleges & Universities	12968	Beijing Digital TV National Engineering Laboratory Co., Ltd	BHD	Enterprises	11
5166	Tsinghua University	BHD	Colleges & Universities	12982	Beijing Yingdeqingda Technology Co., Ltd	BHD	Enterprises	5
5166	Tsinghua University	BHD	Colleges & Universities	12986	Bobang Fangzhou Medical Technology (Beijing) Co., Ltd	BDX	Enterprises	1
5166	Tsinghua University	BHD	Colleges & Universities	3360	State Grid Co., Ltd.	BXC	Enterprises	8
5166	Tsinghua University	BHD	Colleges & Universities	3979	North China Power Grid Co., Ltd	BXC	Enterprises	1
5166	Tsinghua University	BHD	Colleges & Universities	12991	Huadian Coal Industry Group Co., Ltd	BCP	Enterprises	1
5166	Tsinghua University	BHD	Colleges & Universities	6585	Tongfang Co., Ltd.	BHD	Enterprises	1
5166	Tsinghua University	BHD	Colleges & Universities	13007	Yicheng Technology Co., Ltd	BHD	Enterprises	19
5166	Tsinghua University	BHD	Colleges & Universities	7895	Zhongcai Construction Co., Ltd	HTS	Enterprises	1
5166	Tsinghua University	BHD	Colleges & Universities	8139	PetroChina Company Limited	BDC	Enterprises	1
5166	Tsinghua University	BHD	Colleges & Universities	8182	Institute of Pharmacy, Chinese Academy of Medical Sciences	BXC	Agency groups	1
5166	Tsinghua University	BHD	Colleges & Universities	8351	China Railway Electrification Bureau Group Co., Ltd	BFT	Enterprises	3
5167	Tsinghua University Architectural Design and Research Institute Co., Ltd	BHD	Enterprises	3943	Hou Jianqun	BHD	Individuals	4
5178	Qiu Jiangbo	BXC	Individuals	6132	Tianjin Flash Ironmaking Technology Co., Ltd	THX	Enterprises	5
5186	Qu Tiecheng	THB	Individuals	13028	Tianjin Tiecheng Technology Development Co., Ltd	TBHXQ	Enterprises	1
5217	Ren Zhiguo	BYQ	Individuals	13046	Beijing Jindu Metallurgical Machinery Factory	BYQ	Enterprises	1
5226	Rongqing Energy Equipment Co., Ltd	BTZ	Enterprises	1605	Beijing Rongqing Technology Group Co., Ltd	BDC	Enterprises	2
5229	Ruan Xiaoxun	BHD	Individuals	13056	Beijing Yisaitong Technology Development Co., Ltd	BHD	Enterprises	2
5237	Rui Ji Sheng State Chain (Tianjin) Consulting Co., Ltd	TBHXQ	Enterprises	6067	Tianjin Morgan Kunde High tech Development Co., Ltd	TBHXQ	Enterprises	2
5239	Ruipu (Baoding) Biopharmaceutical Co., Ltd	HBD	Enterprises	1820	Institute of Animal Husbandry and Veterinary Medicine, Beijing Academy of Agricultural and Forestry Sciences	BHD	Scientific institutions	1
5240	Renesas Electronics (China) Co., Ltd	BHD	Enterprises	13060	Renesas Integrated Circuit Design (Beijing) Co., Ltd	BHD	Enterprises	5
5251	Saiwen (Tianjin) Industrial Co., Ltd	TBHXQ	Enterprises	13067	Saiwei (Tianjin) Supply Chain Management Co., Ltd	TDL	Enterprises	1
5266	Sansheng Smart Education Technology Co., Ltd	BHD	Enterprises	13078	Beijing Kejia Touch Technology Co., Ltd	BHD	Enterprises	2
5272	Sang Sujun	BFT	Individuals	13084	Beijing Shengyong Pharmaceutical Co., Ltd	BTZ	Enterprises	2
5274	Morita Asset Management Co., Ltd	BDC	Enterprises	3584	Hebei Shenggang Engineering Technology Co., Ltd	HCZ	Enterprises	2
5276	Sha Jinliang	BXC	Individuals	2139	Beijing Xileng High tech Co., Ltd	BXC	Enterprises	1
5283	Shanggong Fuyi Intelligent Manufacturing (Tianjin) Co., Ltd	TBD	Enterprises	6333	Tianjin Yingruiheng CNC Equipment Co., Ltd	TBD	Enterprises	1
5292	Shao Suying	BFT	Individuals	6411	Tianjin Tianlvjian Technology Co., Ltd	TBHXQ	Enterprises	3
5293	Shao Tianjun	BSJS	Individuals	13099	Beijing Changfeng Jinding Technology Co., Ltd	BHD	Enterprises	1
5295	Shao Yuan	BCY	Individuals	13101	Bidep (Beijing) Environmental Protection Technology Co., Ltd	BCY	Enterprises	4
5296	Shao Zhichen	BCP	Individuals	13102	Beijing Chensheng Antai Technology Development Co., Ltd	BCP	Enterprises	1
5312	Shenwei Pharmaceutical Group Co., Ltd	HSJZ	Enterprises	13119	Shenwei Pharmaceutical (Zhangjiakou) Co., Ltd	HZJK	Enterprises	2
5316	Shenzhou Fu (Beijing) Software Technology Co., Ltd	BCY	Enterprises	1565	Beijing Qianbaobao Payment Technology Co., Ltd	BHD	Enterprises	4
5322	Shen Jun	BHD	Individuals	13124	Beijing Xinxin Huatai Information Technology Co., Ltd	BHD	Enterprises	2
5339	Shi Tianliang	BFT	Individuals	13135	Beijing Tianlutong Technology Co., Ltd	BFT	Enterprises	1
5347	Shijiazhuang Boce Biotechnology Co., Ltd	HSJZ	Enterprises	13137	Hebei Junlin Pharmaceutical Co., Ltd	HXT	Enterprises	1
5356	Shijiazhuang Enze Pharmaceutical Technology Development Co., Ltd	HSJZ	Enterprises	4650	Liu Chao	HSJZ	Individuals	1
5372	Shijiazhuang Hualai Chemical Co., Ltd	HSJZ	Enterprises	5371	Shijiazhuang Hualai Dingsheng Technology Co., Ltd	HSJZ	Enterprises	2
5378	Shijiazhuang Development Zone Boxin Pharmaceutical Technology Development Co., Ltd	HSJZ	Enterprises	3744	Hebei Renhe Yikang Pharmaceutical Co., Ltd	HSJZ	Enterprises	2
5378	Shijiazhuang Development Zone Boxin Pharmaceutical Technology Development Co., Ltd	HSJZ	Enterprises	5349	Shijiazhuang Chuangye Pharmaceutical Technology Co., Ltd	HSJZ	Enterprises	1
5380	Shijiazhuang Kaiende Technology Co., Ltd	HSJZ	Enterprises	13156	Wei Shuang	HSJZ	Individuals	1
5382	Shijiazhuang Kangmeitai Pharmaceutical Technology Co., Ltd	HSJZ	Enterprises	13158	Hebei Bolunte Pharmaceutical Co., Ltd	HSJZ	Enterprises	1
5384	Shijiazhuang Kelin Electric Co., Ltd	HSJZ	Enterprises	11515	Hebei Electric Power Company	HSJZ	Enterprises	1
5387	Shijiazhuang Leshentang Pharmaceutical Co., Ltd	HSJZ	Enterprises	13161	Hebei Aoxing Group Pharmaceutical Co., Ltd	HSJZ	Enterprises	1
5396	Shijiazhuang Public Transport Group Co., Ltd	HSJZ	Enterprises	13167	Yu Xinquan	HSJZ	Individuals	2
5404	Shijiazhuang Changhong Chemical Technology Development Co., Ltd	HSJZ	Enterprises	13174	Shijiazhuang Juye Chemical Additives Co., Ltd	HSJZ	Enterprises	1
5410	Shijiazhuang Wantong Machinery Manufacturing Co., Ltd	HSJZ	Enterprises	3681	Hebei University of Science and Technology	HSJZ	Colleges & Universities	2
5426	Shijiazhuang Yongsheng Huaqing LCD Co., Ltd	HSJZ	Enterprises	5348	Shijiazhuang Chengzhi Yonghua Display Materials Co., Ltd	HSJZ	Enterprises	1
5437	Shijiazhuang Zhongshuo Pharmaceutical Co., Ltd	HSJZ	Enterprises	13202	Beijing Yidu Zhengkang Health Technology Co., Ltd	BFT	Enterprises	1
5442	Shi Lei	BHD	Individuals	13203	Beijing Laisheng High tech Co., Ltd	BHD	Enterprises	1
5448	Shijiazhuang High tech Pharmaceutical Technology Development Co., Ltd. of Shiyao Group	HSJZ	Enterprises	5449	Shiyao Group Zhongnuo Pharmaceutical (Shijiazhuang) Co., Ltd	HSJZ	Enterprises	1
5449	Shiyao Group Zhongnuo Pharmaceutical (Shijiazhuang) Co., Ltd	HSJZ	Enterprises	5447	Shiyao Group Ouyi Pharmaceutical Co., Ltd	HSJZ	Enterprises	3
5450	Shih Pharma Group Zhongqi Pharmaceutical Technology (Shijiazhuang) Co.	HSJZ	Enterprises	12827	Enbipu Pharmaceutical Co., Ltd. of Shiyao Group	HSJZ	Enterprises	13
5450	Shih Pharma Group Zhongqi Pharmaceutical Technology (Shijiazhuang) Co.	HSJZ	Enterprises	5447	Shiyao Group Ouyi Pharmaceutical Co., Ltd	HSJZ	Enterprises	13
5450	Shih Pharma Group Zhongqi Pharmaceutical Technology (Shijiazhuang) Co.	HSJZ	Enterprises	5449	Shiyao Group Zhongnuo Pharmaceutical (Shijiazhuang) Co., Ltd	HSJZ	Enterprises	10
5450	Shih Pharma Group Zhongqi Pharmaceutical Technology (Shijiazhuang) Co.	HSJZ	Enterprises	7100	Xinhui (Tianjin) Pharmaceutical Technology Co., Ltd	TBHXQ	Enterprises	1
5460	Shi Jianguo	HXT	Individuals	13214	Hebei Halo Energy saving Equipment Co., Ltd	HXT	Enterprises	1
5473	Capital Normal University	BHD	Colleges & Universities	410	Peking University	BHD	Colleges & Universities	1
5488	Shuwei	THX	Individuals	6503	Tianjin Yubian Guojian Biotechnology Co., Ltd	THD	Enterprises	1
5491	Shuguang Information Industry (Beijing) Co., Ltd	BHD	Enterprises	8905	National Computer Network and Information Security Management Center	BCY	Others	6
5500	Shuofang Technology (Beijing) Co., Ltd	BHD	Enterprises	1901	Beijing Shuofang Electronic Technology Co., Ltd	BCP	Enterprises	1
5502	Si Minghao	BFT	Individuals	13254	Beijing Ruixin Dadi Environmental Protection Technology Co., Ltd	BHD	Enterprises	1
5503	Sichuang Wanglian (Beijing) Technology Development Co., Ltd	BHD	Enterprises	13255	Beijing Xintonghui Technology Co., Ltd	BCP	Enterprises	2
5511	Sifang Huaneng Power Grid Control System Co., Ltd	BHD	Enterprises	67	Baili Sifang Smart Grid Technology Co., Ltd	TXQ	Enterprises	2
5517	Song Guimin	HHD	Individuals	3824	Hebei Xiangdao Food Co., Ltd	HHD	Enterprises	2
5520	Song Jifeng	BCP	Individuals	3384	Guoneng Longyuan Electric Power Technology Engineering Co., Ltd	BHD	Enterprises	1
5524	Song Jincai	BHD	Individuals	13265	COFCO (Beijing) Feed Technology Co., Ltd	BSY	Enterprises	1
5528	Song Laiqing	THX	Individuals	6072	Tianjin Nanda Castor Engineering Technology Co., Ltd	TDL	Enterprises	1
5534	Song Xiaoming	BMTG	Individuals	13270	Beijing Changyihe Automation Equipment Manufacturing Co., Ltd	BMY	Enterprises	3
5535	Song Xu	HSJZ	Individuals	5113	Qiankun Zhidian (Beijing) Technology Co., Ltd	BDX	Enterprises	1
5537	Song Yanbo	HXT	Individuals	13271	Hebei Tongcheng Technology Co., Ltd	HXT	Enterprises	2
5552	Su Tongmei	BHD	Individuals	743	Beijing Hotwater Advertising Co., Ltd	BHD	Enterprises	1
5559	Sun Chaoping	BCY	Individuals	13286	Beijing Institute of Musical Instruments	BCY	Agency groups	1
5571	Sun Jiading	BCY	Individuals	13296	Beijing Huatai Meijing Technology Development Co., Ltd	BCY	Enterprises	1
5573	Sun Jiang	BTZ	Individuals	7249	Sunshine Shengjing (Beijing) Ecological Technology Co., Ltd	BTZ	Enterprises	1
5579	Sun Lianzhong	HHS	Individuals	5037	Eurasian Pipe Industry Co., Ltd	HHS	Enterprises	1
5581	Sun Ming	BXC	Individuals	13303	Beijing Dongyang Yongguang International Environmental Protection Technology Co., Ltd	BTZ	Enterprises	1
5584	Sun Tengchen	BHD	Individuals	13305	Beijing Oteyi Electronic Technology Co., Ltd	BMTG	Enterprises	1
5585	Sun Weiwei	TBHXQ	Individuals	13307	Tianjin Zhongli Lightning Protection Technology Co., Ltd	TBHXQ	Enterprises	7
5585	Sun Weiwei	TBHXQ	Individuals	6356	Tianjin Zhongli Shenzhou Lightning Safety Protection Technology Co., Ltd	TBHXQ	Enterprises	1
5614	Tan Long	BCY	Individuals	13327	Beijing Yuechang Technology Co., Ltd	BCY	Enterprises	1
5622	Tan Zheng	BHD	Individuals	13332	Beijing Shengxun Electronics Co., Ltd	BHD	Enterprises	1
5627	Tang Jie	BHD	Individuals	13336	Beijing Leili Marine Biotechnology New Industry Co., Ltd	BHR	Enterprises	4
5627	Tang Jie	BHD	Individuals	13337	Beijing Leili United Marine Biotechnology Co., Ltd	BHR	Enterprises	2
5639	Tang Liande	HQHD	Individuals	5149	Qinhuangdao Medicinal Capsules Co., Ltd	HQHD	Enterprises	2
5642	Tang Qiuming	HSJZ	Individuals	13346	Shijiazhuang Chenggong Electromechanical Co., Ltd	HSJZ	Enterprises	1
5655	Tangshan Rail Transit Equipment Co., Ltd	HTS	Enterprises	7901	CRRC Tangshan Locomotive and Rolling Stock Co., Ltd	HTS	Enterprises	1
5658	Tangshan Guohua Technology Co., Ltd	HTS	Enterprises	13360	Beijing Guohua Technology Group Co., Ltd	BSY	Enterprises	3
5658	Tangshan Guohua Technology Co., Ltd	HTS	Enterprises	5657	Tangshan Guohua Technology International Engineering Co., Ltd	HTS	Enterprises	1
5663	Tangshan Huatong Special Cable Manufacturing Co., Ltd	HTS	Enterprises	13363	Hebei Huatong Cable Group Co., Ltd	HTS	Enterprises	2
5670	Tangshan Jinwan Special Carbon Graphite Co., Ltd	HTS	Enterprises	5987	Tianjin Jinmei Carbon Material Technology Development Co., Ltd	THD	Enterprises	1
5688	Tangshan Sanxin Biochemical Products Co., Ltd	HTS	Enterprises	13380	Tangshan Fule Pharmaceutical Co., Ltd	HTS	Enterprises	1
5695	Tangshan Fengnan District Guorongji Pipe Industry Co., Ltd	HTS	Enterprises	13389	Yutian County Junda Automotive Parts Manufacturing Co., Ltd	HTS	Enterprises	1
5698	Tangshan Fuente Anti corrosion Electrical Control Equipment Co., Ltd	HTS	Enterprises	12910	Hebei Fuente Electrical Equipment Group Co., Ltd	HQHD	Enterprises	1
5698	Tangshan Fuente Anti corrosion Electrical Control Equipment Co., Ltd	HTS	Enterprises	5137	Qinhuangdao Koreite Anti corrosion Industrial Electrical Co., Ltd	HQHD	Enterprises	1
5718	Tangshan Zhongcai Heavy Machinery Co., Ltd	HTS	Enterprises	7895	Zhongcai Construction Co., Ltd	HTS	Enterprises	1
5733	Tao Xiumei	BDX	Individuals	1494	Beijing Nuokonda Pharmaceutical Technology Co., Ltd	BDX	Enterprises	1
5736	Tefei (Tianjin) Biopharmaceutical Technology Co., Ltd	TBHXQ	Enterprises	13411	Tianjin International Biomedical Joint Research Institute	TBHXQ	Enterprises	2
5736	Tefei (Tianjin) Biopharmaceutical Technology Co., Ltd	TBHXQ	Enterprises	6468	Tianjin Yaoyu Biotechnology Co., Ltd.	TBHXQ	Enterprises	2
5751	Tianhao Environment Co., Ltd	BCY	Enterprises	13427	Beijing Tianhao Smart Waste Heat Power Generation Co., Ltd	BDX	Enterprises	1
5756	Tianjin Ecot Valve Control Equipment Co., Ltd	TBHXQ	Enterprises	13431	Tianjin Ecot Measurement and Control Technology Co., Ltd	TBHXQ	Enterprises	4
5758	Tianjin Aidejia Technology Co., Ltd	TJH	Enterprises	8207	CNOOC Energy Development Co., Ltd	BDC	Enterprises	1
5781	Tianjin North Central Control Information Technology Co., Ltd	TBHXQ	Enterprises	8011	China Communications Construction Corporation Limited	BXC	Enterprises	1
5789	Tianjin Bijia Biotechnology Co., Ltd	TXQ	Enterprises	5790	Tianjin Bijia Pharmaceutical Co., Ltd	TXQ	Enterprises	1
5792	Tianjin Binhai Dingsheng Environmental Protection Technology Engineering Co., Ltd	TBHXQ	Enterprises	13457	Zhengkunde (Tianjin) Environmental Protection Technology Co., Ltd	TBHXQ	Enterprises	2
5802	Tianjin Binghua Technology Development Co., Ltd	TDL	Enterprises	6496	Tianjin Yingde Technology Co., Ltd	TNK	Enterprises	1
5807	Tianjin Bona Health Industry Development Co., Ltd	TBHXQ	Enterprises	13464	Tianjin Bona Ejer Technology Co., Ltd	TBHXQ	Enterprises	1
5811	Tianjin Boyuan High tech Materials Co., Ltd	TBHXQ	Enterprises	13466	Tianjin Bihai Blue Sky Waterborne Polymer Materials Co., Ltd	TJH	Enterprises	1
5821	Tianjin Chaoran Biotechnology Co., Ltd	TBHXQ	Enterprises	5933	Tianjin Hongri Pharmaceutical Co., Ltd	TWQ	Enterprises	1
5821	Tianjin Chaoran Biotechnology Co., Ltd	TBHXQ	Enterprises	6612	Wang Hemu	TNK	Individuals	1
5821	Tianjin Chaoran Biotechnology Co., Ltd	TBHXQ	Enterprises	6632	Wang Changhua	TNK	Individuals	1
5840	Tianjin Daqiao Welding Materials Group Co., Ltd	TXQ	Enterprises	13491	Tianjin Daqiao Welding Wire Co., Ltd	TXQ	Enterprises	1
5840	Tianjin Daqiao Welding Materials Group Co., Ltd	TXQ	Enterprises	13492	Tianjin Daqiao Metal Welding Wire Co., Ltd	TXQ	Enterprises	1
5840	Tianjin Daqiao Welding Materials Group Co., Ltd	TXQ	Enterprises	13493	Tianjin Daqiao Longxing Welding Materials Co., Ltd	TXQ	Enterprises	1
5842	Tianjin University	TNK	Colleges & Universities	855	Beijing Huahai Deyuan Technology Co., Ltd	BHD	Enterprises	1
5842	Tianjin University	TNK	Colleges & Universities	13497	Beijing Yundian Yina Superconducting Power Technology Co., Ltd	BDX	Enterprises	1
5842	Tianjin University	TNK	Colleges & Universities	13521	Tianjin Tyson CNC Technology Co., Ltd	TBHXQ	Enterprises	4
5849	Tianjin Third Municipal Highway Engineering Co., Ltd	THX	Enterprises	13544	Tianjin Urban Construction Group Co., Ltd	TNK	Enterprises	1
5851	Tianjin Electric Science Research Institute Co., Ltd	THD	Enterprises	6395	Tianjin Tianchuan Electric Co., Ltd	TDL	Enterprises	1
5851	Tianjin Electric Science Research Institute Co., Ltd	THD	Enterprises	6396	Tianjin Tianchuan New Energy Electrical Co., Ltd	TBHXQ	Enterprises	3
5889	Tianjin Port Mechanical and Electrical Equipment Installation Engineering Co., Ltd	TBHXQ	Enterprises	13565	Tianjin Jin'an Heavy Industry Co., Ltd	TBHXQ	Enterprises	1
5893	Tianjin Polytechnic University	TXQ	Colleges & Universities	13588	Weicheng (Tianjin) Technology Co., Ltd	TBHXQ	Enterprises	1
5916	Tianjin Haofeng Electromechanical Equipment Co., Ltd	TBHXQ	Enterprises	13599	Suo Nio Ge Machinery (Tianjin) Co., Ltd	TXQ	Enterprises	1
5917	Tianjin Haoqiang Refractory Materials Co., Ltd	TDL	Enterprises	13600	Yuan Zhijun	TDL	Individuals	1
5927	Tianjin Hengji Shengda Technology Co., Ltd	TBHXQ	Enterprises	13605	Ninghui (Tianjin) Technology Co., Ltd	TBHXQ	Enterprises	1
5934	Tianjin Hongyu Stainless Steel Products Co., Ltd	TJN	Enterprises	5931	Tianjin Hongjin Stainless Steel Products Co., Ltd	TJN	Enterprises	1
5953	Axellia Pharmaceuticals ApS	TBC	Enterprises	5162	Qingsong Pharmaceutical Group Co., Ltd	TDL	Enterprises	1
5954	Tianjin Huairen Pharmaceutical Co., Ltd	TXQ	Enterprises	1246	Beijing Kexin Bicheng Pharmaceutical Technology Development Co., Ltd	BHD	Enterprises	2
5955	Tianjin Huanlian Electronic Technology Co., Ltd	TBHXQ	Enterprises	1	TCL Zhonghuan New Energy Technology Co.	TBHXQ	Enterprises	1
5964	Tianjin Jiji Technology Co., Ltd	TXQ	Enterprises	3917	Hengsheng High tech (Tianjin) Biotechnology Co., Ltd	TXQ	Enterprises	5
5964	Tianjin Jiji Technology Co., Ltd	TXQ	Enterprises	4088	Jizhi Enterprise Management Consulting (Tianjin) Co., Ltd	TXQ	Enterprises	1
5964	Tianjin Jiji Technology Co., Ltd	TXQ	Enterprises	5790	Tianjin Bijia Pharmaceutical Co., Ltd	TXQ	Enterprises	1
5969	Tianjin Jianfeng Frande Pharmaceutical Technology Development Co., Ltd	TBHXQ	Enterprises	13628	Tianjin Kangrui Pharmaceutical Co., Ltd	TDL	Enterprises	1
5978	Tianjin Jingangqi Electromechanical Equipment Co., Ltd	TBHXQ	Enterprises	13549	Tianjin Port Container Terminal Co., Ltd	TBHXQ	Enterprises	1
5987	Tianjin Jinmei Carbon Material Technology Development Co., Ltd	THD	Enterprises	5670	Tangshan Jinwan Special Carbon Graphite Co., Ltd	HTS	Enterprises	1
6013	Tianjin Kangchen Ruixin Pharmaceutical Group Co., Ltd	TBHXQ	Enterprises	6028	Tianjin Langhui Pharmaceutical Technology Development Co., Ltd	TBHXQ	Enterprises	1
6014	Tianjin Kanghong Pharmaceutical Technology Development Co., Ltd	TBHXQ	Enterprises	13664	Tianjin Kangzheweisheng Pharmaceutical Technology Development Co., Ltd	TBHXQ	Enterprises	1
6015	Tianjin Kanglaisen Biotechnology Group Co., Ltd	TBHXQ	Enterprises	13665	Shang Wenyong	TJH	Individuals	4
6018	Tianjin University of Science&Technology	TBHXQ	Colleges & Universities	3360	State Grid Co., Ltd.	BXC	Enterprises	2
6018	Tianjin University of Science&Technology	TBHXQ	Colleges & Universities	13671	Miao Ke Lan Duo (Tianjin) Food Technology Co., Ltd	TBHXQ	Enterprises	1
6018	Tianjin University of Science&Technology	TBHXQ	Colleges & Universities	13672	Sphinx Drug Development (Tianjin) Co., Ltd	TBHXQ	Enterprises	1
6018	Tianjin University of Science&Technology	TBHXQ	Colleges & Universities	5783	Tianjin Beiyang Baichuan Biotechnology Co.	TBHXQ	Enterprises	1
6018	Tianjin University of Science&Technology	TBHXQ	Colleges & Universities	13680	Tianjin Huaming Printing Co., Ltd	TDL	Enterprises	1
6019	Tianjin Koleor Engineering Materials Technology Co., Ltd	TNH	Enterprises	13651	Tianjin Ningsai Technology Co., Ltd	TNH	Enterprises	1
6021	Tianjin Kentai Instrument Co., Ltd	THB	Enterprises	8224	Zhonghuan Tianyi Co., Ltd	TBHXQ	Enterprises	1
6029	Tianjin Langli Pharmaceutical Technology Co., Ltd	TBHXQ	Enterprises	13686	Tucker (Tianjin) Pharmaceutical Technology Co., Ltd	TBHXQ	Enterprises	1
6032	Tianjin University of Technology	TXQ	Colleges & Universities	3360	State Grid Co., Ltd.	BXC	Enterprises	2
6032	Tianjin University of Technology	TXQ	Colleges & Universities	3463	Handan Shengde Technology Glass Co., Ltd	HHD	Enterprises	5
6032	Tianjin University of Technology	TXQ	Colleges & Universities	3666	Hebei Jingao Agricultural Technology Co., Ltd	HHD	Enterprises	1
6032	Tianjin University of Technology	TXQ	Colleges & Universities	3874	Hebei Zedicui Biotechnology Co., Ltd	HHD	Enterprises	1
6032	Tianjin University of Technology	TXQ	Colleges & Universities	13692	Tianjin Degao Huacheng New Materials Co., Ltd	TBHXQ	Enterprises	1
6032	Tianjin University of Technology	TXQ	Colleges & Universities	13694	Tianjin Lixinsheng New Materials Technology Co., Ltd	TJH	Enterprises	1
6032	Tianjin University of Technology	TXQ	Colleges & Universities	13696	Tianjin Jiji Electric Control Equipment Co., Ltd	TBC	Enterprises	1
6032	Tianjin University of Technology	TXQ	Colleges & Universities	13699	Tianjin Wanlixinsheng New Materials Technology Research Institute Co., Ltd	TBHXQ	Enterprises	1
6032	Tianjin University of Technology	TXQ	Colleges & Universities	13700	Tianjin Weineng New Materials Co., Ltd	TBHXQ	Enterprises	1
6035	Tianjin Lishen Joint-Stock Co	TBHXQ	Enterprises	13704	Tianjin Lantian Special Power Supply Technology Co., Ltd	TBHXQ	Enterprises	4
6040	Tianjin Lizhong Light Alloy Forging Co., Ltd	TBHXQ	Enterprises	3694	Hebei Lizhong Nonferrous Metals Group Co., Ltd	HBD	Enterprises	2
6050	Tianjin Lvbote Environmental Protection Equipment Manufacturing Co., Ltd	TBHXQ	Enterprises	13716	Tianjin Green Boda Environmental Protection Equipment Technology Research and Development Co., Ltd	TBHXQ	Enterprises	2
6051	Tianjin Green Boyuan Environmental Protection Materials Technology Research and Development Co., Ltd	TBHXQ	Enterprises	13716	Tianjin Green Boda Environmental Protection Equipment Technology Research and Development Co., Ltd	TBHXQ	Enterprises	1
6051	Tianjin Green Boyuan Environmental Protection Materials Technology Research and Development Co., Ltd	TBHXQ	Enterprises	6050	Tianjin Lvbote Environmental Protection Equipment Manufacturing Co., Ltd	TBHXQ	Enterprises	4
6055	Tianjin Lvxin Low Temperature Technology Co., Ltd	TBHXQ	Enterprises	5974	Tianjin Jiesheng Donghui Preservation Technology Co., Ltd	TDL	Enterprises	1
6055	Tianjin Lvxin Low Temperature Technology Co., Ltd	TBHXQ	Enterprises	6144	Tianjin Shengtianli Material Technology Co., Ltd	TBHXQ	Enterprises	1
6067	Tianjin Morgan Kunde High tech Development Co., Ltd	TBHXQ	Enterprises	13725	Li Zhensheng	TBHXQ	Individuals	1
6071	Tianjin Nanbo Energy saving Glass Co., Ltd	TWQ	Enterprises	6070	Tianjin Nanbo Engineering Glass Co., Ltd	TWQ	Enterprises	2
6072	Tianjin Nanda Castor Engineering Technology Co., Ltd	TDL	Enterprises	5528	Song Laiqing	THX	Individuals	1
6072	Tianjin Nanda Castor Engineering Technology Co., Ltd	TDL	Enterprises	13726	Tianjin Diheng Bioenergy Co., Ltd	TDL	Enterprises	1
6079	Tianjin Ouna Marine Technology Development Co., Ltd	TBHXQ	Enterprises	5799	Tianjin Binhan Seawater Desalination Co., Ltd	TBHXQ	Enterprises	1
6079	Tianjin Ouna Marine Technology Development Co., Ltd	TBHXQ	Enterprises	5800	Tianjin Binhan Environmental Protection Technology Development Co., Ltd	TBHXQ	Enterprises	3
6084	Tianjin Puresis Software Development Co., Ltd	TBHXQ	Enterprises	13738	Tianjin HSBC Metal Detection Co., Ltd	TBC	Enterprises	1
6085	Tianjin Puying Biotechnology Co., Ltd	TBHXQ	Enterprises	9972	Tianjin Linda Biotechnology Co., Ltd	TBHXQ	Enterprises	1
6090	Tianjin Qiren Pharmaceutical Technology Co., Ltd	TBHXQ	Enterprises	13742	Tianjin Century Tianlong Biotechnology Co., Ltd	TWQ	Enterprises	3
6097	Tianjin Qingsong Medical Technology Co., Ltd	TBHXQ	Enterprises	5953	Axellia Pharmaceuticals ApS	TBC	Enterprises	1
6113	Tianjin Ruifa Chemical Technology Development Co., Ltd	TNK	Enterprises	13756	Tianjin Meiyin Pharmaceutical Technology Co., Ltd	TBHXQ	Enterprises	1
6117	Tianjin Ruipu High tech Biopharmaceutical Co., Ltd	TXQ	Enterprises	6118	Tianjin Ruipu Biotechnology Co., Ltd	TDL	Enterprises	1
6118	Tianjin Ruipu Biotechnology Co., Ltd	TDL	Enterprises	13759	Ruipu (Tianjin) Biopharmaceutical Co., Ltd	TDL	Enterprises	3
6127	Tianjin Sanjian Construction Engineering Co., Ltd	THD	Enterprises	13765	Tianjin Jinbei Construction Engineering Testing and Testing Technology Co., Ltd	THD	Enterprises	1
6129	Tianjin Sanyuan Electric Power Intelligent Technology Co., Ltd	TBC	Enterprises	3360	State Grid Co., Ltd.	BXC	Enterprises	1
6134	Tianjin University of Commerce	TBC	Colleges & Universities	2337	Beijing Yisheng Huikang Biotechnology Co., Ltd	BDX	Enterprises	1
6134	Tianjin University of Commerce	TBC	Colleges & Universities	10653	Tianjin Beloni Biotechnology Co., Ltd	TXQ	Enterprises	4
6137	Tianjin Shenji Engineering Co., Ltd	THX	Enterprises	13781	China Communications First Navigation Engineering Survey and Design Institute Co., Ltd	THX	Enterprises	1
6139	Tianjin Vitality Group Co., Ltd	TBHXQ	Enterprises	13782	Tianjin Shengshilai Technology Co., Ltd	TXQ	Enterprises	1
6139	Tianjin Vitality Group Co., Ltd	TBHXQ	Enterprises	6294	Tianjin Tianheli Drug Development Co., Ltd	TNK	Enterprises	1
6140	Tianjin Shengna Technology Co., Ltd	TXQ	Enterprises	6918	Wei Suo Ku	TXQ	Individuals	1
6142	Tianjin Shengshi Heng'an Technology Development Co., Ltd	THD	Enterprises	10361	Tianjin Shengshi Yongye Technology Development Co., Ltd	TJH	Enterprises	4
6143	Tianjin Shengshi Weibang Technology Development Co., Ltd	TBHXQ	Enterprises	10361	Tianjin Shengshi Yongye Technology Development Co., Ltd	TJH	Enterprises	1
6145	Tianjin Normal University	TXQ	Colleges & Universities	13785	Tianjin Green Landscape Ecological Construction Co., Ltd	TBHXQ	Enterprises	1
6145	Tianjin Normal University	TXQ	Colleges & Universities	13786	Tianjin Hanbang Plant Protection Agent Co., Ltd	TJH	Enterprises	2
6145	Tianjin Normal University	TXQ	Colleges & Universities	13787	Tianjin Yanjin Technology Co., Ltd	TBHXQ	Enterprises	4
6153	Tianjin Anyi Industrial Co., Ltd	THX	Enterprises	13792	Ma Jian	TXQ	Individuals	1
6154	Tianjin Aodong Chemical Co., Ltd	TJN	Enterprises	13793	Li Duan	THX	Individuals	1
6163	Tianjin Beiterui New Energy Materials Co., Ltd	TBD	Enterprises	10992	Tianjin Beiterui New Energy Technology Co., Ltd	TBD	Enterprises	1
6169	Tianjin Boyuan Real Estate Development Co., Ltd	THB	Enterprises	3609	Hebei University of Science & Technology	TBC	Colleges & Universities	1
6184	Tianjin Dingshuo Science and Trade Co., Ltd	TBHXQ	Enterprises	13809	Tianjin Dingshuo Pharmaceutical Co., Ltd	TDL	Enterprises	3
6186	Tianjin Dongwen High Voltage Power Plant	THX	Enterprises	13811	Dongwen High Voltage Power (Tianjin) Co., Ltd	THX	Enterprises	16
6189	Tianjin Frank Motor Engineering Co., Ltd	TWQ	Enterprises	13814	Tianjin Bailiyitong Electric Pump Co., Ltd	TXQ	Enterprises	1
6190	Tianjin Fushaike Valve Co., Ltd	TJN	Enterprises	13815	Tianjin Fosaike Fluid Control Equipment Co., Ltd	TJN	Enterprises	1
6196	Tianjin Optoelectromagnetic Technology Co., Ltd	TJH	Enterprises	13818	Tianjin Saining Biotechnology Co., Ltd	TBHXQ	Enterprises	1
6199	Tianjin Guoteng Highway Consulting and Supervision Co., Ltd	TBHXQ	Enterprises	13821	Tianjin Guosheng Engineering Cost Consulting Co., Ltd	TBHXQ	Enterprises	2
6203	Tianjin Hankang Pharmaceutical Biotechnology Co., Ltd	TBHXQ	Enterprises	13824	Tianjin Hanrui Pharmaceutical Co., Ltd	TBC	Enterprises	2
6203	Tianjin Hankang Pharmaceutical Biotechnology Co., Ltd	TBHXQ	Enterprises	13825	Tianjin Hanyi Pharmaceutical Technology Co., Ltd	TBHXQ	Enterprises	1
6215	Tianjin Environmental Protection Science Research Institute (Tianjin Environmental Planning Institute, Tianjin Low Carbon Development Research Center)	TNK	Scientific institutions	13835	Tianjin Hejia Weiliya Environmental Services Co., Ltd	TJN	Enterprises	1
6215	Tianjin Environmental Protection Science Research Institute (Tianjin Environmental Planning Institute, Tianjin Low Carbon Development Research Center)	TNK	Scientific institutions	13837	Tianjin United Environmental Protection Engineering Design Co., Ltd	TNK	Enterprises	1
6224	Tianjin Jindao Lubrication Technology Co., Ltd	TXQ	Enterprises	13436	Tianjin Aolupu Lubrication Technology Co., Ltd	TJN	Enterprises	1
6227	Tianjin Jinqiao Welding Materials Group Co., Ltd	TDL	Enterprises	6334	Tianjin Yongchang Welding Wire Co., Ltd	TDL	Enterprises	2
6229	Tianjin Jintianma Electric Materials and Appliances Co., Ltd	TNK	Enterprises	3978	North China Electric Power Research Institute Co., Ltd	BHD	Enterprises	3
6238	Tianjin Kangkede Technology Co., Ltd	TWQ	Enterprises	13854	Tianjin Kangkede Pharmaceutical and Chemical Co., Ltd	TWQ	Enterprises	1
6240	Tianjin Kehua Welding Equipment Co., Ltd	TBC	Enterprises	4398	Li Guojiang	THB	Individuals	1
6254	Tianjin Longyuanda Technology Co., Ltd	TDL	Enterprises	13866	Tianjin Kuanda Aquatic Food Co., Ltd	TDL	Enterprises	1
6259	Tianjin Mingtai Pharmaceutical Technology Co., Ltd	TNK	Enterprises	4948	Mei Kaizhong	TNK	Individuals	1
6270	Tianjin Ruowei Drug Research Institute	THD	Enterprises	13880	Tianjin Meso Drug Development Co., Ltd	TDL	Enterprises	1
6281	Tianjin Water Conservancy Research Institute	THX	Agency groups	13891	China Construction Sixth Engineering Bureau Water Resources and Hydropower Construction Group Co., Ltd	THX	Enterprises	2
6282	Tianjin Water Planning Survey and Design Co., Ltd	THX	Enterprises	8150	China Academy of Water Resources and Hydropower Research	BHD	Agency groups	1
6286	Tianjin Songzheng Electric Technology Co., Ltd	TDL	Enterprises	6287	Tianjin Songzheng Electric Vehicle Technology Co., Ltd	TDL	Enterprises	2
6288	Tianjin Songrui Pharmaceutical Technology Co., Ltd	TBHXQ	Enterprises	13897	Beijing Honglin Pharmaceutical Co., Ltd	BHR	Enterprises	1
6288	Tianjin Songrui Pharmaceutical Technology Co., Ltd	TBHXQ	Enterprises	13898	Yang Xiaoman	THD	Individuals	1
6305	Tianjin Challenge Biotechnology Co., Ltd	TXQ	Enterprises	6572	Challenge (Tianjin) Animal Pharmaceutical Co., Ltd	TXQ	Enterprises	1
6308	Tianjin Wanmu Radiation Protection Engineering Co., Ltd	TBHXQ	Enterprises	13912	Guo Zexue	TXQ	Individuals	1
6311	Tianjin Xiqing District Tianyu Ink Factory	TXQ	Enterprises	13913	Tianjin Yunlong Ink Co., Ltd	TXQ	Enterprises	1
6312	Tianjin Xianshi Optical Technology Co., Ltd	TBHXQ	Enterprises	13915	Tianjin Xianyang Technology Development Co., Ltd	TBHXQ	Enterprises	9
6314	Tianjin Xiancheng Electromechanical Equipment Co., Ltd	THB	Enterprises	6855	Wang Yun	THQ	Individuals	1
6320	Tianjin Xinyuan Electric Technology Co., Ltd	TBHXQ	Enterprises	11473	Guoneng United Power Technology (Baoding) Co., Ltd	HBD	Enterprises	1
6320	Tianjin Xinyuan Electric Technology Co., Ltd	TBHXQ	Enterprises	6229	Tianjin Jintianma Electric Materials and Appliances Co., Ltd	TNK	Enterprises	3
6325	Tianjin Xinyuan Senda New Materials Technology Co., Ltd	TXQ	Enterprises	6358	Tianjin Zhongyuan Decoration Materials Co., Ltd	TXQ	Enterprises	1
6326	Tianjin Xiongguan Technology Development Co., Ltd	TBHXQ	Enterprises	6201	Tianjin Hailuolan Technology Development Co., Ltd	TBHXQ	Enterprises	1
6327	Tianjin Ya'an Technology Co., Ltd	TBHXQ	Enterprises	3360	State Grid Co., Ltd.	BXC	Enterprises	1
6333	Tianjin Yingruiheng CNC Equipment Co., Ltd	TBD	Enterprises	5283	Shanggong Fuyi Intelligent Manufacturing (Tianjin) Co., Ltd	TBD	Enterprises	1
6337	Tianjin Yongxinda Wood Industry Co., Ltd	TXQ	Enterprises	6325	Tianjin Xinyuan Senda New Materials Technology Co., Ltd	TXQ	Enterprises	1
6344	Tianjin Changlong Liquefied Petroleum Gas Equipment Manufacturing Co., Ltd	TBC	Enterprises	13937	Tianjin Changlong Hongye Gas Equipment Co., Ltd	TBC	Enterprises	3
6345	Tianjin Zhenhai Rubber Technology Development Co., Ltd	TBHXQ	Enterprises	6316	Tianjin Rubber Industry Research Institute Co., Ltd	TBHXQ	Enterprises	1
6352	Tianjin Zhonghuan Jingrui Electronics Co., Ltd	THP	Enterprises	13941	Tianjin Zhonghuan Electronic Lighting Technology Co., Ltd	TXQ	Enterprises	1
6356	Tianjin Zhongli Shenzhou Lightning Safety Protection Technology Co., Ltd	TBHXQ	Enterprises	13307	Tianjin Zhongli Lightning Protection Technology Co., Ltd	TBHXQ	Enterprises	1
6359	Tianjin Scholar Software Technology Co., Ltd	TDL	Enterprises	1875	Beijing Shusheng Electronic Technology Co., Ltd	BHD	Enterprises	1
6360	Tianjin Scholar Investment Co., Ltd	TDL	Enterprises	1875	Beijing Shusheng Electronic Technology Co., Ltd	BHD	Enterprises	2
6367	Tianjin Cement Industry Design and Research Institute Co., Ltd	TBC	Enterprises	7897	Zhongcai Equipment Group Co., Ltd	TBC	Enterprises	5
6372	Tianjin Power Transmission and Transformation Engineering Co., Ltd	THD	Enterprises	3360	State Grid Co., Ltd.	BXC	Enterprises	1
6375	Tianjin Sonic Stationery Co., Ltd	TWQ	Enterprises	13952	Lezhi Mingkang (Tianjin) Cultural and Educational Supplies Co., Ltd	TXQ	Enterprises	1
6382	Tianjin Teda Landscape Construction Co., Ltd	TBHXQ	Enterprises	6381	Tianjin Teda Salt alkali Land Greening Research Center Co., Ltd	TBHXQ	Enterprises	3
6384	Tianjin Trent Chemical Co., Ltd	TBC	Enterprises	13956	Trent Bioengineering Co., Ltd	TBC	Enterprises	1
6387	Tianjin Taipu Huya Pharmaceutical Technology Co., Ltd	TBHXQ	Enterprises	13958	Tianjin Lisheng Pharmaceutical Co., Ltd	TXQ	Enterprises	1
6387	Tianjin Taipu Huya Pharmaceutical Technology Co., Ltd	TBHXQ	Enterprises	6466	Tianjin Pharmaceutical Research Institute Co.	TBHXQ	Enterprises	1
6390	Tianjin Tengchi Pet Products Co., Ltd	TBD	Enterprises	13960	Tianjin Shenghuan Biotechnology Co., Ltd	TBD	Enterprises	1
6393	Tianjin Tian'an Pharmaceutical Co., Ltd	TBHXQ	Enterprises	13962	Jinyao Pharmaceutical Co., Ltd	TBHXQ	Enterprises	2
6393	Tianjin Tian'an Pharmaceutical Co., Ltd	TBHXQ	Enterprises	12249	Tianjin Jinyao Pharmaceutical Co., Ltd	TBHXQ	Enterprises	1
6409	Tianjin Tianqiao Group Co., Ltd. Beichen Factory	TBC	Enterprises	6408	Tianjin Tianxian Group Co., Ltd	TXQ	Enterprises	1
6413	Tianjin Tianshi Life Source Co., Ltd	TWQ	Enterprises	13973	Tianjin Tianshi Biological Development Co., Ltd	TWQ	Enterprises	9
6414	Tianjin Tianshi Biotechnology Co., Ltd	TWQ	Enterprises	13973	Tianjin Tianshi Biological Development Co., Ltd	TWQ	Enterprises	22
6418	Tianjin Tianyi Qingyuan Technology Development Co., Ltd	TNK	Enterprises	13975	Tianjin Kunfei Environmental Protection Technology Co., Ltd	TBHXQ	Enterprises	1
6422	Tianjin Tongguang Microelectronics Co., Ltd	TBHXQ	Enterprises	6423	Tianjin Communication Broadcasting Group Co., Ltd	THB	Enterprises	1
6434	Tianjin Weijie Kaihua Technology Co., Ltd	TNK	Enterprises	13984	Tianjin Weijie Pharmaceutical Co., Ltd	TBHXQ	Enterprises	2
6457	Tianjin Xinshida Technology Development Co., Ltd	TDL	Enterprises	13994	Han Haixing	TDL	Individuals	1
6457	Tianjin Xinshida Technology Development Co., Ltd	TDL	Enterprises	6355	Tianjin Zhongkejian New Materials Technology Co., Ltd	TDL	Enterprises	1
6466	Tianjin Pharmaceutical Research Institute Co.	TBHXQ	Enterprises	14002	Beijing Pushikang Pharmaceutical Technology Co., Ltd	BCY	Enterprises	1
6466	Tianjin Pharmaceutical Research Institute Co.	TBHXQ	Enterprises	14004	Tianjin Century Tianlong Pharmaceutical Co., Ltd	TWQ	Enterprises	1
6466	Tianjin Pharmaceutical Research Institute Co.	TBHXQ	Enterprises	6387	Tianjin Taipu Huya Pharmaceutical Technology Co., Ltd	TBHXQ	Enterprises	4
6467	Tianjin Pharmaceutical Research Institute Co., Ltd	TBHXQ	Enterprises	14008	Tianjin Jinyao Amino Acid Co., Ltd	TBHXQ	Enterprises	1
6468	Tianjin Yaoyu Biotechnology Co., Ltd.	TBHXQ	Enterprises	5899	Tianjin International Biomedical Joint Research Institute	TBHXQ	Agency groups	1
6468	Tianjin Yaoyu Biotechnology Co., Ltd.	TBHXQ	Enterprises	6029	Tianjin Langli Pharmaceutical Technology Co., Ltd	TBHXQ	Enterprises	1
6468	Tianjin Yaoyu Biotechnology Co., Ltd.	TBHXQ	Enterprises	13411	Tianjin International Biomedical Joint Research Institute	TBHXQ	Enterprises	1
6476	Tianjin Yike Environmental Protection Technology Co., Ltd	TBHXQ	Enterprises	8211	CNOOC Oilfield Services Co., Ltd	TBHXQ	Enterprises	1
6477	Tianjin Yisheng Health Management Co., Ltd	TBHXQ	Enterprises	14024	Tianjin Yiming Environmental Technology Co., Ltd	TBHXQ	Enterprises	4
6492	Tianjin Yingrui Shenghua Biotechnology Co., Ltd	TBHXQ	Enterprises	5498	Shunhao Cell Biotechnology (Tianjin) Co., Ltd	TDL	Enterprises	1
6501	Tianjin Youai Rehabilitation Medical Equipment Co., Ltd	TJN	Enterprises	14044	Tianjin Fengning Electromechanical Products Co., Ltd	TJN	Enterprises	1
6513	Tianjin Evergreen Technology Group Co., Ltd	TBC	Enterprises	14058	Tianjin Changrong Cloud Printing Technology Co., Ltd	TBC	Enterprises	1
6517	Tianjin Zhenyang Technology Co., Ltd	TBHXQ	Enterprises	5757	Tianjin Aisikor Technology Co., Ltd	TBHXQ	Enterprises	1
6522	Tianjin Zhongcai Engineering Research Center Co., Ltd	THQ	Enterprises	6367	Tianjin Cement Industry Design and Research Institute Co., Ltd	TBC	Enterprises	2
6527	Tianjin Zhonghuan Hongze Engineering Consulting Co., Ltd	TXQ	Enterprises	3917	Hengsheng High tech (Tianjin) Biotechnology Co., Ltd	TXQ	Enterprises	1
6530	Tianjin Zhongke Blue Whale Information Technology Co., Ltd	TBHXQ	Enterprises	14073	Beijing Zhongke Blue Whale Information Technology Co., Ltd	BHD	Enterprises	1
6544	Tianjin Zhuoyun Energy Technology Co., Ltd	TBHXQ	Enterprises	14084	Wu Changxu	THX	Individuals	1
6550	Tianshi Group Co., Ltd	TWQ	Enterprises	13973	Tianjin Tianshi Biological Development Co., Ltd	TWQ	Enterprises	7
6551	Tianshili Pharmaceutical Group Co., Ltd.	TBC	Enterprises	14088	Tianjin Tianshili Shengte Pharmaceutical Co., Ltd	TBC	Enterprises	2
6559	Tian Lizhuang	HHS	Individuals	11823	Hengshui Xinguang New Material Technology Co., Ltd	HHS	Enterprises	1
6573	Engineering Management Center of the Ministry of Railways	BHD	Agency groups	9578	China State Railway Group Corporation	BHD	Enterprises	1
6575	Transport Bureau of the Ministry of Railways	BHD	Others	9578	China State Railway Group Corporation	BHD	Enterprises	56
6580	Tonghao Communication Information Group Co., Ltd	BFT	Enterprises	14110	Jiang Tao	BFT	Individuals	2
6587	Tongfang CNKI (Beijing) Technology Co., Ltd	BHD	Enterprises	14117	Chinese Academic Journal (CD Edition) Electronic Magazine Co., Ltd	BHD	Enterprises	1
6592	Tong Xianliang	BFS	Individuals	1337	Beijing Liangming Aerospace Energy saving Power Equipment Technology Development Center	BFS	Enterprises	1
6594	Tong Honglei	BXC	Individuals	14120	Beijing Rong'ante Intelligent Technology Co., Ltd	BTZ	Enterprises	3
6601	Wan Jinhui	BHD	Individuals	14126	Beijing Yuhui Purification Technology Co., Ltd	BPG	Enterprises	1
6602	Wan Liuyi	BFT	Individuals	14127	Beijing Lanbeiwang Biopharmaceutical Technology Co., Ltd	BHD	Enterprises	1
6621	Wang Aiping	BXC	Individuals	14142	Beijing Guiqianjin Pharmaceutical Technology Co., Ltd	BDX	Enterprises	2
6621	Wang Aiping	BXC	Individuals	13291	Beijing Xiehe Jianhao Pharmaceutical Technology Development Co., Ltd	BDX	Enterprises	1
6622	Wang Aiying	HHD	Individuals	14143	Hebei Yujian Energy saving Technology Co., Ltd	HHD	Enterprises	3
6623	Wang Baodong	BTZ	Individuals	7249	Sunshine Shengjing (Beijing) Ecological Technology Co., Ltd	BTZ	Enterprises	1
6626	Wang Bei	THQ	Individuals	14146	Tianjin Chengxi Electric Technology Co., Ltd	TXQ	Enterprises	1
6627	Wang Bing	BFT	Individuals	14147	Beijing Honghu Gaoxiang Technology Development Co., Ltd	BDX	Enterprises	1
6630	Wang Boming	BHD	Individuals	5471	Shoubonong (Beijing) Biotechnology Co., Ltd	BHD	Enterprises	7
6639	Wang Chunlu	BXC	Individuals	14152	Beijing Yingfeng Litai Science and Trade Co., Ltd	BXC	Enterprises	1
6645	Wang Deming	BHD	Individuals	1798	Water Technology Research Institute of Haidian District, Beijing	BHD	Enterprises	1
6649	Wang Fa	BXC	Individuals	14158	Junhe Baian Warehousing Technology (Beijing) Co., Ltd	BXC	Enterprises	1
6658	Wang Guangsheng	BCY	Individuals	14167	Beijing Weikai Saide Technology Development Co., Ltd	BCY	Enterprises	1
6662	Wang Guoqiang	BYQ	Individuals	9542	Yingu Pharmaceutical Co., Ltd	BTZ	Enterprises	1
6666	Wang Haijiang	BCY	Individuals	14173	Bonnie Chemical (Tianjin) Co., Ltd	TWQ	Enterprises	3
6672	Wang Hongping	BHD	Individuals	14177	Beijing Tianhong Tianda Technology Co., Ltd	BDX	Enterprises	1
6673	Wang Hongli	BHD	Individuals	2517	Beijing Zhili Medical Technology Co., Ltd	BHD	Enterprises	3
6680	Wang Jizhong	BCP	Individuals	14186	Beijing Posent Geotechnical Engineering Co., Ltd	BCP	Enterprises	9
6683	Wang Jiaxuan	BFT	Individuals	1687	Beijing Sanyou Chuangmei Feed Technology Co., Ltd	BSY	Enterprises	1
6684	Wang Jiaxuan	BSY	Individuals	1687	Beijing Sanyou Chuangmei Feed Technology Co., Ltd	BSY	Enterprises	1
6700	Wang Junxiang	TXQ	Individuals	14200	Tianjin Willang Technology Co., Ltd	TXQ	Enterprises	1
6728	Wang Meilin	BCY	Individuals	2119	Beijing Wotemad Environmental Technology Co., Ltd	BPG	Enterprises	1
6739	Wang Ping	HCD	Individuals	2922	Chengde Tianyuan Pharmaceutical Co., Ltd	HCD	Enterprises	1
6754	Wang Ruzhang	BHR	Individuals	10125	Beijing Ruiheng Xinyuan Investment Co., Ltd	BHR	Enterprises	1
6756	Wang Shen	BCY	Individuals	14233	Lvyin Tiandi Sports Industry Co., Ltd	BCY	Enterprises	1
6763	Wang Shirong	BHD	Individuals	14188	Beijing Jingsheng Guotai Technology Co., Ltd	BHD	Enterprises	1
6767	Wang Shufu	BSJS	Individuals	13057	Skarelli (Beijing) Technology Co., Ltd	BHD	Enterprises	1
6771	Wang Tao	BHD	Individuals	14242	Beijing Puyi Shengji Technology Co., Ltd	BDX	Enterprises	1
6780	Wang Wei	BHD	Individuals	1858	Beijing Shouchuang Atmospheric Environment Technology Co., Ltd	BDX	Enterprises	1
6782	Wang Weijia	BDX	Individuals	124	Beidou Aerospace Satellite Application Technology Group Co., Ltd	BFT	Enterprises	3
6783	Wang Wei	BHD	Individuals	1306	Beijing Institute of Technology	BHD	Colleges & Universities	3
6786	Wang Weixing	TNK	Individuals	14247	Tianjin Jinstan Biotechnology Co., Ltd	TBHXQ	Enterprises	1
6797	Wang Xiaofeng	BHD	Individuals	14253	Beijing Runhe Microelectronics Technology Co., Ltd	BHD	Enterprises	1
6825	Wang Yiming	BHD	Individuals	14272	Beijing Daheng Software Technology Co., Ltd	BHD	Enterprises	2
6832	Wang Ying	BHD	Individuals	14278	Beijing Ping'anfu Biotechnology Co., Ltd	BDX	Enterprises	1
6840	Wang Yong	BCY	Individuals	8185	Cancer Hospital of the Chinese Academy of Medical Sciences	BCY	Agency groups	1
6842	Wang Yu	TBHXQ	Individuals	14285	Tianjin Junhao Marine Engineering Co., Ltd	TBHXQ	Enterprises	1
6846	Wang Yuhua	BHD	Individuals	14287	Ruiande Environmental Protection Equipment (Beijing) Co., Ltd	BDX	Enterprises	1
6848	Wang Yuwan	BHD	Individuals	14292	Hebei Weiyuan Pharmaceutical Co., Ltd	HSJZ	Enterprises	1
6848	Wang Yuwan	BHD	Individuals	14293	Hepburn (Beijing) Pharmaceutical Factory Co., Ltd	BCP	Enterprises	1
6848	Wang Yuwan	BHD	Individuals	10915	Zhongnong Huawei Pharmaceutical Co., Ltd	BCP	Enterprises	5
6853	Wang Yue	BCP	Individuals	1529	Beijing Puyuan Jingdian Technology Co., Ltd	BHD	Enterprises	12
6871	Wang Zhenguo	BCY	Individuals	14309	Beijing Jianxin Micro Technology Co., Ltd	BHD	Enterprises	1
6872	Wang Zhenjun	BCY	Individuals	14310	Beijing Bohui Ruijin Biotechnology Co., Ltd	BDX	Enterprises	1
6873	Wang Zhenmin	THQ	Individuals	5945	Tianjin Huahong Technology Co., Ltd	TDL	Enterprises	1
6874	Wang Zhenshui	BDC	Individuals	1971	Beijing Tiandi Heyuan Biotechnology Development Co., Ltd	BXC	Enterprises	3
6880	Wang Zhiliang	HSJZ	Individuals	3983	North China Pharmaceutical Co., Ltd.	HSJZ	Enterprises	1
6886	Wang Zhisen	HSJZ	Individuals	11551	Shijiazhuang Cangnuo Pharmaceutical Co., Ltd	HSJZ	Enterprises	4
6894	NetEase Information Technology (Beijing) Co., Ltd	BHD	Enterprises	14323	NetEase Media Technology (Beijing) Co., Ltd	BHD	Enterprises	2
6907	Wei Hongyuan	BHD	Individuals	9395	Tianjin Tianda United Engineering Technology Co., Ltd	TBHXQ	Enterprises	1
6908	Wei Ming Sannong Biotechnology Co., Ltd	BHD	Enterprises	6909	Wei Ming Bio-Agricultural Group Co., Ltd.	BHD	Enterprises	3
6911	Wei Ming Xingwang System Crop Design Frontier Laboratory (Beijing) Co., Ltd	BCP	Enterprises	3576	Hebei Bonong Agricultural Technology Development Co., Ltd	HHD	Enterprises	1
6911	Wei Ming Xingwang System Crop Design Frontier Laboratory (Beijing) Co., Ltd	BCP	Enterprises	7134	Xingwang Investment Co., Ltd	BHD	Enterprises	7
6913	Wei Ansheng	HHS	Individuals	8405	Zhongyu Tiexin Transportation Technology Co., Ltd	HHS	Enterprises	1
6918	Wei Suo Ku	TXQ	Individuals	6140	Tianjin Shengna Technology Co., Ltd	TXQ	Enterprises	1
6919	Weixian Guanghuang Rubber Products Co., Ltd	HHD	Enterprises	12388	Hebei Mingren Rubber Products Co., Ltd	HHD	Enterprises	2
6925	Wei Zhongyuan	HTS	Individuals	5701	Tangshan Longyi Technology Development Co., Ltd	HTS	Enterprises	1
6926	Wei Zhongxin	BHD	Individuals	14342	Beijing Langboke Technology Development Co., Ltd	BDX	Enterprises	1
6927	Wen Jianzhong	BCP	Individuals	14343	Beijing Huaqian New Technology Co., Ltd	BCP	Enterprises	1
6928	Wen Ning	BHD	Individuals	1248	Beijing Kexing Yidao Pharmaceutical Co., Ltd	BDX	Enterprises	1
6933	Wen Zhiting	BHD	Individuals	14348	Beijing Huaguang Putai Science and Trade Co., Ltd	BFT	Enterprises	1
6939	Wen Yinggang	BCY	Individuals	14353	Beijing Haisiyuan Technology Co., Ltd	BCP	Enterprises	1
6943	Wenli (Tianjin) Environmental Protection Technology Co., Ltd	TXQ	Enterprises	14355	Zhai Zhongwei	TXQ	Individuals	1
6954	Wu Daohong	BCP	Individuals	853	Beijing Huafu Engineering Co., Ltd	BCP	Enterprises	1
6954	Wu Daohong	BCP	Individuals	5314	Shenwu Technology Group Co., Ltd	BCP	Enterprises	4
6955	Wu Di	HSJZ	Individuals	12101	North China Pharmaceutical Hebei Huawei Health Industry Co., Ltd	HSJZ	Enterprises	1
6957	Wu Guocun	HTS	Individuals	5691	Tangshan Shandao Petrochemical Co., Ltd	HTS	Enterprises	8
6961	Wu Huiliang	BHD	Individuals	1661	Beijing Saisprui Petroleum Technology Co., Ltd	BCY	Enterprises	1
6971	Wu Peifang	BHD	Individuals	14368	Beijing Tianyi Shangjia High tech Materials Co., Ltd	BHD	Enterprises	4
6986	Wu Yibing	BHD	Individuals	413	Peking University People's Hospital (Peking University Second School of Clinical Medicine)	BXC	Agency groups	1
6992	Wudazhou Technology (Beijing) Co., Ltd	BXC	Enterprises	1798	Water Technology Research Institute of Haidian District, Beijing	BHD	Enterprises	1
6998	Wu Hua	BDX	Individuals	4012	Huaweite (Beijing) Biotechnology Co., Ltd	BHD	Enterprises	2
7005	Siemens (China) Co., Ltd	BCY	Enterprises	10590	Beijing Zhigu Technology Service Co., Ltd	BHD	Enterprises	1
7009	Xi Yulin	BHD	Individuals	14389	Huayuan Chuangshi (Beijing) Engineering Technology Co., Ltd	BTZ	Enterprises	1
7016	Xia Zhenyu	BDC	Individuals	14393	Beijing Weirui Sichuang Information Technology Co., Ltd	BSY	Enterprises	2
7018	Modern Agricultural Equipment Technology Co., Ltd	BCP	Enterprises	8062	China Academy of Agricultural Mechanization Science Group Co., Ltd	BCY	Enterprises	2
7047	Xie Jidong	BCY	Individuals	14418	Beijing Hejiaxin Technology Co., Ltd	BHD	Enterprises	2
7052	Xie Yahui	HSJZ	Individuals	14421	China Communications International Engineering Consulting Co., Ltd	BHD	Enterprises	2
7053	Xie Yanmin	TBHXQ	Individuals	5980	Tianjin JinMite Technology Co., Ltd	TBC	Enterprises	1
7054	Xie Changxue	BFT	Individuals	14422	Beijing Zhongdian Jiamei Environmental Protection Technology Co., Ltd	BHD	Enterprises	1
7062	Xinji Jingda Energy saving Building Materials Co., Ltd	HSJZ	Enterprises	14427	Shijiazhuang Jingda Building System Co., Ltd	HSJZ	Enterprises	1
7068	New Aobo Technology Co., Ltd	HLF	Enterprises	14433	Xinbo Medical Technology Co., Ltd	BDX	Enterprises	11
7070	New Ao Technology Development Co., Ltd	HLF	Enterprises	4326	Langfang Xinao Fanneng Network Technology Service Co., Ltd	HLF	Enterprises	2
7070	New Ao Technology Development Co., Ltd	HLF	Enterprises	7067	Xinao (China) Gas Investment Co., Ltd	BTZ	Enterprises	2
7072	Xinao Ecological Environment Governance Co., Ltd	BHD	Enterprises	1332	Beijing Lianlv Technology Group Co., Ltd	BCP	Enterprises	6
7072	Xinao Ecological Environment Governance Co., Ltd	BHD	Enterprises	2190	Beijing Xinao Concrete Group Co., Ltd	BCY	Enterprises	2
7074	Xinao Natural Gas Co., Ltd	HSJZ	Enterprises	9043	Hebei Weiyuan Biochemical Co., Ltd	HSJZ	Enterprises	11
7075	Xinao Xinneng (Beijing) Technology Co., Ltd	BDX	Enterprises	14445	New Energy Engineering Technology Co., Ltd	HLF	Enterprises	1
7082	Xinhua Special Electric Co., Ltd	BCY	Enterprises	14452	Beijing Xinte Electric Co., Ltd	BDX	Enterprises	1
7095	Xinxing Cast Pipe Co., Ltd	HHD	Enterprises	14460	Hebei Xinxing Cast Pipe Co., Ltd	HHD	Enterprises	2
7101	Xinnuomei (Beijing) Chemical Technology Co., Ltd	BCP	Enterprises	14464	Xinnuomei (Beijing) Fine Chemical Co., Ltd	BCY	Enterprises	5
7102	Xinyong Zhongda (Beijing) Science and Technology Development Center	BCP	Scientific institutions	14430	Xin'an Noah (Beijing) Catalytic Technology Co., Ltd	BCY	Enterprises	1
7110	Xing Lisheng	HCZ	Individuals	14469	Beijing Zunhong Technology Development Co., Ltd	BDX	Enterprises	1
7118	Xingtai Road and Bridge Construction Group Co., Ltd	HXT	Enterprises	7123	Xingtai Road and Bridge Construction Corporation	HXT	Enterprises	5
7123	Xingtai Road and Bridge Construction Corporation	HXT	Enterprises	7118	Xingtai Road and Bridge Construction Group Co., Ltd	HXT	Enterprises	5
7142	Xiong Zhenhong	BCY	Individuals	14489	Aike Kaineng Technology (Beijing) Co., Ltd	BCY	Enterprises	1
7144	Xu Bao'an	BDX	Individuals	14490	Yuxin Sunshine (Beijing) Energy Technology Co., Ltd	BDX	Enterprises	1
7146	Xu Boyu	BHD	Individuals	14491	Ruifu Jingfeng (Beijing) Technology Co., Ltd	BDX	Enterprises	1
7148	Xu Feng	BHD	Individuals	14492	Beijing Limaoke Information Technology Co., Ltd	BHD	Enterprises	1
7152	Xu Huaishu	HTS	Individuals	5698	Tangshan Fuente Anti corrosion Electrical Control Equipment Co., Ltd	HTS	Enterprises	1
7156	Xu Liangyu	BCY	Individuals	14496	Beijing Yueqi Chuangtong Technology Co., Ltd	BDX	Enterprises	1
7158	Xu Ruifen	BDC	Individuals	14498	Hebei Xinqianrui New Building Materials Co., Ltd	HLF	Enterprises	2
7161	Xu Shengheng	BHD	Individuals	9383	Hengyuan Technology Development Group Co., Ltd	BHD	Enterprises	1
7175	Xu Yulai	BHD	Individuals	14491	Ruifu Jingfeng (Beijing) Technology Co., Ltd	BDX	Enterprises	1
7197	Xu Yongsen	HCZ	Individuals	14525	Nanpi County Tiancheng Hardware Stamping Parts Factory	HCZ	Enterprises	1
7200	Xuyang Chemical Technology Research Institute Co., Ltd	BFT	Enterprises	10596	Cangzhou Xuyang Chemical Co., Ltd	HCZ	Enterprises	1
7204	Xuanhua Metallurgical Machinery Factory	HZJK	Enterprises	14531	Xuanhua Metallurgical Industry Co., Ltd	HZJK	Enterprises	2
7211	Xue Xinhua	BHD	Individuals	14536	Beijing Huize Zhixin Technology Co., Ltd	BHD	Enterprises	1
7229	Yan Xiaofeng	BHD	Individuals	14548	Beijing Enyitong Technology Development Co., Ltd	BHD	Enterprises	1
7235	Yan Hao	THX	Individuals	6203	Tianjin Hankang Pharmaceutical Biotechnology Co., Ltd	TBHXQ	Enterprises	9
7236	Yan Yidong	BFT	Individuals	14552	Beijing Rundekang Pharmaceutical Technology Co., Ltd	BDX	Enterprises	1
7241	Yan Zongbiao	HSJZ	Individuals	14555	Shijiazhuang Zhongke Coating Fertilizer Research Institute	HSJZ	Enterprises	1
7242	Yan Pumiao	HBD	Individuals	3977	North China Electric Power University (Baoding)	HBD	Colleges & Universities	1
7246	Yanshan University	HQHD	Colleges & Universities	14565	Cangzhou Longtaidi Pipeline Technology Co., Ltd	HCZ	Enterprises	1
7246	Yanshan University	HQHD	Colleges & Universities	14567	Hebei Canghai Nuclear Equipment Technology Co., Ltd	HCZ	Enterprises	1
7246	Yanshan University	HQHD	Colleges & Universities	8046	Institute of Automation, Chinese Academy of Sciences	BHD	Agency groups	1
7247	Yangzijiang Pharmaceutical Group Beijing Haiyan Pharmaceutical Co., Ltd	BCP	Enterprises	1246	Beijing Kexin Bicheng Pharmaceutical Technology Development Co., Ltd	BHD	Enterprises	1
7269	Yang Jinqing	HBD	Individuals	14648	Hebei Gucheng Fragrance Industry Group Co., Ltd	HBD	Enterprises	4
7270	Yang Jingqi	HSJZ	Individuals	14649	Shijiazhuang Yucai Pharmaceutical Packaging Materials Co., Ltd	HSJZ	Enterprises	1
7286	Yang Qinglai	HCZ	Individuals	14666	Hebei Zhongbo Explosion proof Tool Group Co., Ltd	HCZ	Enterprises	1
7290	Yang Shengdong	BFT	Individuals	14669	Beijing Ruibaoli Thermal Energy Technology Co., Ltd	BHD	Enterprises	1
7299	Yang Xiaochuan	BHD	Individuals	14675	Beijing Dazhao Xinyuan Parking Equipment Co., Ltd	BYQ	Enterprises	1
7300	Yang Xinbo	BFT	Individuals	8110	Chinese People's Liberation Army General Hospital	BHD	Agency groups	1
7305	Yang Xuefeng	HBD	Individuals	14648	Hebei Gucheng Fragrance Industry Group Co., Ltd	HBD	Enterprises	3
7306	Yang Xueming	HBD	Individuals	14648	Hebei Gucheng Fragrance Industry Group Co., Ltd	HBD	Enterprises	1
7308	Yang Yang	BHD	Individuals	14679	Beijing Guanhe Medical Technology Co., Ltd	BDX	Enterprises	2
7310	Yang Yehong	BHD	Individuals	5607	Tai Pu Sai Yin (Beijing) Bioinformation Technology Co., Ltd	BFT	Enterprises	1
7319	Yang Changyou	BXC	Individuals	9877	Beijing Taihe Jieyuan Technology Development Co., Ltd	BXC	Enterprises	1
7327	Yao Fulai	HSJZ	Individuals	1090	Beijing Jinyiao Technology Development Co., Ltd	BTZ	Enterprises	4
7327	Yao Fulai	HSJZ	Individuals	14690	Beijing Zhongding High tech Automation Technology Co., Ltd	BTZ	Enterprises	2
7327	Yao Fulai	HSJZ	Individuals	14691	Zhongneng Topology (Beijing) Energy Conservation and Environmental Protection Technology Co., Ltd	BTZ	Enterprises	1
7328	Yao Panfeng	BFT	Individuals	3391	Guotai Construction Group Co., Ltd	BFT	Enterprises	1
7328	Yao Panfeng	BFT	Individuals	14692	Zhongbei Huayu Construction Engineering Company	BSY	Enterprises	1
7335	Yao Zhen	BDX	Individuals	14697	Beijing Xingxuan Century Technology Co., Ltd	BDX	Enterprises	4
7337	Yaodu Pharmaceutical Group Co., Ltd	HBD	Enterprises	29	Anguo Tianen Herbal Products Testing Co.	HBD	Enterprises	5
7338	Ye Jun	BCP	Individuals	1542	Beijing Qixiangda Technology Co., Ltd	BHD	Enterprises	1
7341	Ye Yan	BHD	Individuals	8119	China University of Petroleum, Beijing	BCP	Colleges & Universities	1
7363	Yineng (China) Electric Power Technology Co., Ltd	BDC	Enterprises	14715	Yineng Qianyuan (Beijing) Electric Power Technology Co., Ltd	BHD	Enterprises	1
7366	Yitian Runshi (Beijing) Chemical Co., Ltd	BSJS	Enterprises	14716	Beijing Guangyu Phase Change Technology Co., Ltd	BMTG	Enterprises	1
7369	Yinluo (Beijing) Technology Development Co., Ltd	BCY	Enterprises	14719	Beijing Shupei Medical Technology Co., Ltd	BCP	Enterprises	1
7373	Yin Xuebing	BCY	Individuals	14723	Beijing Yiheng Chuangyuan Technology Co., Ltd	BHD	Enterprises	1
7376	Galaxy Linkage Information Technology (Beijing) Co., Ltd	BHD	Enterprises	14725	Beijing Huayuxin Code Technology Co., Ltd	BHD	Enterprises	1
7386	Yin Yingwu	BHD	Individuals	2362	Beijing Yingli Shengke New Materials Technology Co., Ltd	BHD	Enterprises	2
7388	Yin Zhaojie	BHD	Individuals	773	Beijing Heshun Zhishi Technology Co., Ltd	BHD	Enterprises	1
7395	Yingli Group Co., Ltd	HBD	Enterprises	7396	Yingli Energy (China) Co., Ltd	HBD	Enterprises	3
7428	Yu Jie	BCY	Individuals	14768	Tianjin Yangquan Medical Equipment Co., Ltd	TJN	Enterprises	2
7437	Yu Xiuzhu	HTS	Individuals	14773	Tianjin Taiyuan Traditional Chinese Medicine Technology Development Co., Ltd	TBHXQ	Enterprises	1
7442	Yu Fuhua	BCY	Individuals	2552	Beijing Zhonggang Lianhua Oil Water Separation Technology Co., Ltd	BCY	Enterprises	3
7445	Yu Qian	TNK	Individuals	11342	Tianjin Wangyuan Intelligent Technology Co., Ltd	TBHXQ	Enterprises	1
7449	Yu Zhichen	BHD	Individuals	14781	Beijing Guangnian Infinite Technology Co., Ltd	BSJS	Enterprises	1
7452	Yu Yulong	BCY	Individuals	14783	Beijing Kanglin Jian'an Traditional Chinese Medicine Technology Co., Ltd	BFS	Enterprises	1
7465	Yuan Jun	BHD	Individuals	10810	Beijing Zhizhen Technology Co., Ltd	BCP	Enterprises	1
7469	Yuan Lu	BHD	Individuals	11117	Beijing Ailijia Pharmaceutical Technology Co., Ltd	BHD	Enterprises	1
7474	Yuan Xiaoji	BCY	Individuals	14796	Tangshan Hangdao Marine Heavy Industry Co., Ltd	HTS	Enterprises	1
7480	Yuan Baoyi	HBD	Individuals	14799	Hebei Luhe Transportation Engineering Co., Ltd	HBD	Enterprises	1
7482	John Crandingming Sealing (Tianjin) Co., Ltd	TBHXQ	Enterprises	14802	John Crane Technology (Tianjin) Co., Ltd	TBHXQ	Enterprises	1
7506	Zhang Guigui	BXC	Individuals	14818	Beijing Baogui Stone Art Technology Co., Ltd	BCP	Enterprises	1
7508	Zhang Baoge	BSJS	Individuals	2409	Beijing Yuzhufeng Technology Co., Ltd	BHD	Enterprises	1
7519	Zhang Dabao	BDC	Individuals	14827	Beijing Zhongjie Bao Toilet Deodorization Technology Co., Ltd	BDC	Enterprises	1
7528	Zhang Dong	BDC	Individuals	2060	Beijing Wanbo Kesi Credit Service Co., Ltd	BCY	Enterprises	1
7529	Zhang Enwei	BHD	Individuals	14834	Beijing Jinwu Jinwei Technology Co., Ltd	BMTG	Enterprises	1
7533	Zhang Fudao	BHD	Individuals	14836	Beijing Haidahua Environmental Technology Co., Ltd	BHD	Enterprises	3
7565	Zhang Hua	TBHXQ	Individuals	8128	China National Petroleum Corporation Bohai Petroleum Equipment Manufacturing Co., Ltd	TBHXQ	Enterprises	1
7567	Zhang Huichun	BCY	Individuals	14860	Jinke Environment Co., Ltd	BCY	Enterprises	2
7575	Zhangjiakou Garden Fruit Industry Co., Ltd	HZJK	Enterprises	14866	Li Jianjun	HZJK	Individuals	5
7584	Zhang Jianzhong	BFS	Individuals	14872	Beijing Liangfei Biotechnology Co., Ltd	BFS	Enterprises	1
7586	Zhang Jie	BHD	Individuals	10199	Beijing Shenzhou Tianhong Technology Co., Ltd	BHD	Enterprises	1
7588	Zhang Jinchuan	BHD	Individuals	7932	China University of Geosciences (Beijing)	BHD	Colleges & Universities	2
7591	Zhang Jinrong	BCY	Individuals	14876	Beijing Innovation Meikai Technology Development Co., Ltd	BFT	Enterprises	1
7595	Zhang Jingting	HSJZ	Individuals	14427	Shijiazhuang Jingda Building System Co., Ltd	HSJZ	Enterprises	1
7595	Zhang Jingting	HSJZ	Individuals	7062	Xinji Jingda Energy saving Building Materials Co., Ltd	HSJZ	Enterprises	1
7599	Zhang Jueling	HSJZ	Individuals	4231	Jingye Group Co., Ltd	HSJZ	Enterprises	1
7622	Zhang Lisheng	BHD	Individuals	5473	Capital Normal University	BHD	Colleges & Universities	2
7624	Zhang Lian	HLF	Individuals	14895	Boyi Cultural Communication (Beijing) Co., Ltd	BHD	Enterprises	1
7634	Zhang Mei	BDC	Individuals	14901	Beijing Taikosman Technology Development Co., Ltd	BSY	Enterprises	1
7637	Zhang Minghao	BDC	Individuals	5233	Ruiao Electric (Beijing) Co., Ltd	BHR	Enterprises	1
7639	Zhang Ning	BHD	Individuals	10913	Beihuide Technology Co., Ltd	BHD	Enterprises	1
7642	Zhang Pin	BHD	Individuals	14906	Beijing Ziguang Weiken Environmental Protection Engineering Technology Co., Ltd	BPG	Enterprises	1
7652	Zhang Rui	BXC	Individuals	14912	Hebei Hengxing Environmental Protection Equipment Engineering Co., Ltd	HHS	Enterprises	2
7655	Zhang Ruijie	BFT	Individuals	14914	Tianjin Zhongjing Micro Instrument Equipment Co., Ltd	TBD	Enterprises	1
7660	Zhang Shengpeng	TBC	Individuals	14919	Tianjin Qixing Power Technology Co., Ltd	TXQ	Enterprises	1
7663	Zhang Shihua	HSJZ	Individuals	14921	Hebei Luyuan Technology Co., Ltd	HSJZ	Enterprises	3
7667	Zhang Shuda	THD	Individuals	14923	Tianjin Qianyu Superhard Technology Co., Ltd	TBHXQ	Enterprises	1
7670	Zhang Shuguo	BHD	Individuals	1965	Beijing Tiancheng Kentelai Technology Co., Ltd	BCP	Enterprises	1
7677	Zhang Weimin	BTZ	Individuals	571	Beijing Futing Technology Co., Ltd	BTZ	Enterprises	1
7678	Zhang Wei	BDX	Individuals	2491	Beijing Zhicheng Hongye Intelligent Control Technology Co., Ltd	BDX	Enterprises	1
7686	Zhang Weibin	BHD	Individuals	14934	Beijing Chenrui Technology Co., Ltd	BHD	Enterprises	2
7700	Zhang Xiaoxin	HZJK	Individuals	3586	Hebei Datang International New Energy Co., Ltd	HCD	Enterprises	1
7721	Zhang Yi	BHD	Individuals	3360	State Grid Co., Ltd.	BXC	Enterprises	1
7725	Zhang Yong	BHD	Individuals	1132	Beijing Jingwei Xinkang Pharmaceutical Technology Development Co., Ltd	BCP	Enterprises	3
7726	Zhang Yongyi	BDX	Individuals	14957	Beijing Lanxinte Technology Co., Ltd	BDX	Enterprises	1
7731	Zhang Yu	HXT	Individuals	14962	Hebei Hengbiao Biotechnology Co., Ltd	HXT	Enterprises	8
7742	Zhang Yuli	BHD	Individuals	14970	Beijing Sumai Medical Technology Co., Ltd	BHD	Enterprises	4
7743	Zhang Yunan	BFT	Individuals	8107	Chinese People's Liberation Army Armored Corps Engineering College	BFT	Colleges & Universities	2
7759	Zhang Zinan	BXC	Individuals	14980	Beijing Shenglangma Magnetic Separation Technology Co., Ltd	BFT	Enterprises	2
7767	Zhang Qingguo	BSJS	Individuals	481	Beijing Oriental Aimei Biotechnology Co., Ltd	BDX	Enterprises	1
7775	Zhao Feng	BCY	Individuals	14998	Beijing Botianzirui Technology Co., Ltd	BHD	Enterprises	2
7789	Zhao Huaizhi	BHD	Individuals	12847	Zhonggong High tech Maintenance Technology Co., Ltd	BHD	Enterprises	1
7791	Zhao Jiaqiang	HTS	Individuals	15008	Zunhua Municipal Strong Edible Fungi Research Institute	HTS	Others	1
7793	Zhao Jianguo	BSJS	Individuals	15010	Beijing United Zhihua Microelectronics Technology Co., Ltd	BSJS	Enterprises	1
7800	Zhao Junxu	HSJZ	Individuals	13175	Hebei Zhiheng Pharmaceutical Technology Co., Ltd	HSJZ	Enterprises	2
7800	Zhao Junxu	HSJZ	Individuals	5405	Shijiazhuang Zhitong Technology Co., Ltd	HSJZ	Enterprises	1
7801	Zhao Landa	HCZ	Individuals	15017	Cangzhou Xingda Chemical Co., Ltd	HCZ	Enterprises	1
7807	Zhao Mingzhi	HQHD	Individuals	15019	Qinhuangdao Fengtai Automation Equipment Manufacturing Co., Ltd	HQHD	Enterprises	1
7808	Zhao Ping	BHD	Individuals	15020	Water Transport Science Research Institute of the Ministry of Transport	BHD	Scientific institutions	1
7816	Zhao Shuyan	HTS	Individuals	13359	Beijing Guohua Technology Co., Ltd	BSY	Enterprises	1
7820	Zhao Weinan	BSJS	Individuals	3438	State Grid Smart Grid Research Institute Co., Ltd	BCP	Enterprises	1
7828	Zhao Xin	HTS	Individuals	5704	Tangshan Tuoyueda Technology Co., Ltd	HTS	Enterprises	4
7829	Zhao Xinlin	HQHD	Individuals	15030	Qinhuangdao Zhongda Sifang Metal Products Co., Ltd	HQHD	Enterprises	1
7833	Zhao Yaohua	BCY	Individuals	15032	Guangwei Hetong Energy Technology (Beijing) Co., Ltd	BCY	Enterprises	10
7835	Zhao Yijun	BHD	Individuals	15033	Beijing Haida Shipbuilding Equipment Co., Ltd	BSY	Enterprises	1
7844	Zhao Zhao	BHD	Individuals	8771	Beijing Weijing Vision Technology Co., Ltd	BHD	Enterprises	4
7856	Zheng Fang	BHD	Individuals	12936	Beijing Yidu Yintong Technology Co., Ltd	BHD	Enterprises	3
7857	Zheng Gang	BHD	Individuals	9241	Peking University School of Stomatology (Peking University Hospital of Stomatology)	BHD	Agency groups	1
7861	Zheng Jining	BFT	Individuals	5148	Qinhuangdao Tobacco Machinery Co., Ltd	HQHD	Enterprises	2
7862	Zheng Jiancai	TNK	Individuals	15047	Tianjin Aishijia Technology Co., Ltd	TBHXQ	Enterprises	1
7865	Zheng Lian	BHD	Individuals	5748	Tiandi Rong Technology Co., Ltd	BHD	Enterprises	1
7874	Zheng Zushuang	BCY	Individuals	4270	Kebeiyuan (Beijing) Biopharmaceutical Technology Co., Ltd	BFT	Enterprises	1
7877	Intellectual Property Publishing House Co., Ltd	BHD	Enterprises	15053	Beijing Zhongxian Electronic Technology Development Co., Ltd	BHD	Enterprises	1
7891	Winning the bid for Energy Efficiency Technology (Beijing) Co., Ltd	BCP	Enterprises	15060	China Standard Technology Group Co., Ltd	BHD	Enterprises	1
7895	Zhongcai Construction Co., Ltd	HTS	Enterprises	5718	Tangshan Zhongcai Heavy Machinery Co., Ltd	HTS	Enterprises	1
7905	Zhongzhi (Beijing) Environmental Protection Development Co., Ltd	BHD	Enterprises	15069	Zhongzhi Yidiya (Beijing) Environmental Testing and Analysis Co., Ltd	BHD	Enterprises	1
7906	Zhongzhi (Beijing) Technology Development Co., Ltd	BHD	Enterprises	15069	Zhongzhi Yidiya (Beijing) Environmental Testing and Analysis Co., Ltd	BHD	Enterprises	1
7907	Zhongzhi Yingbaili (Beijing) Environmental Engineering Co., Ltd	BHD	Enterprises	10848	Zhongzhi Water Co., Ltd	BHD	Enterprises	1
7913	Zhongdian Purui Electric Power Engineering Co., Ltd	BCP	Enterprises	3360	State Grid Co., Ltd.	BXC	Enterprises	4
7914	Zhongdian Purui Technology Co., Ltd	BCP	Enterprises	3360	State Grid Co., Ltd.	BXC	Enterprises	35
7930	China Datang Group Technology Engineering Co., Ltd	BHD	Enterprises	15091	China Datang Group Environmental Technology Co., Ltd	BHD	Enterprises	1
7932	China University of Geosciences (Beijing)	BHD	Colleges & Universities	15094	Beijing Huatuo Mining Group Co., Ltd	BHD	Enterprises	2
7932	China University of Geosciences (Beijing)	BHD	Colleges & Universities	3360	State Grid Co., Ltd.	BXC	Enterprises	6
7941	China Electric Power Engineering Consulting Group North China Electric Power Design Institute Co., Ltd	BXC	Enterprises	645	Beijing Guodian De'an Electric Power Engineering Co., Ltd	BXC	Enterprises	1
7942	China Electric Power Engineering Consulting Group Co., Ltd	BXC	Enterprises	3023	Electric Power Planning Institute Co., Ltd	BXC	Enterprises	5
7943	China Electric Power Research Institute Co., Ltd.	BHD	Enterprises	15106	Beijing State Grid Pratt High Voltage Transmission Technology Co., Ltd	BCP	Enterprises	2
7943	China Electric Power Research Institute Co., Ltd.	BHD	Enterprises	3360	State Grid Co., Ltd.	BXC	Enterprises	729
7943	China Electric Power Research Institute Co., Ltd.	BHD	Enterprises	3415	State Grid Jibei Electric Power Co., Ltd	BXC	Enterprises	1
7945	China Telecom Cloud Computing Branch	BXC	Enterprises	15109	China Telecom Corporation Limited	BXC	Enterprises	17
7946	China Telecom Group Co., Ltd	BXC	Enterprises	15109	China Telecom Corporation Limited	BXC	Enterprises	18
7947	China Electronics Engineering Design Institute Co., Ltd	BHD	Enterprises	15112	China Power Investment Engineering Research, Testing and Evaluation Center Co., Ltd	BHD	Enterprises	1
7950	The Eighteenth Research Institute of China Electronics Technology Group Corporation	TBHXQ	Enterprises	15115	Tianjin Hengdian Space Power Supply Co., Ltd	TBHXQ	Enterprises	1
7959	China Textile Industry Design Institute Co., Ltd	BHD	Enterprises	8048	China Kunlun Engineering Co., Ltd	BHD	Enterprises	5
7962	China Nonmetallic Mining Industry Co., Ltd	BXC	Enterprises	12586	Beijing Zhongfei Boke Technology Co., Ltd	BHD	Enterprises	2
7963	China Steel Research Technology Group Co., Ltd	BHD	Enterprises	5897	Tianjin Guangheng Special Equipment Co., Ltd	TWQ	Enterprises	1
7969	China International Travel Service Trading Co., Ltd	BCY	Enterprises	3367	National Center for Nanoscience and Technology	BHD	Agency groups	3
7970	China National Offshore Oil Corporation Limited	BDC	Enterprises	6202	Tianjin Neptune Offshore Engineering Technology Co., Ltd	TBHXQ	Enterprises	1
7970	China National Offshore Oil Corporation Limited	BDC	Enterprises	6476	Tianjin Yike Environmental Protection Technology Co., Ltd	TBHXQ	Enterprises	1
7970	China National Offshore Oil Corporation Limited	BDC	Enterprises	15138	Sino French Bohai Geological Services Co., Ltd	TBHXQ	Enterprises	2
7970	China National Offshore Oil Corporation Limited	BDC	Enterprises	8119	China University of Petroleum, Beijing	BCP	Colleges & Universities	1
7973	Beijing Aviation Materials Research Institute of China Aviation Industry Group Co., Ltd	BHD	Scientific institutions	15145	China Aviation Industry Corporation Limited	BCY	Enterprises	1
7973	Beijing Aviation Materials Research Institute of China Aviation Industry Group Co., Ltd	BHD	Scientific institutions	15144	AVIC Composite Materials Co., Ltd	BSY	Enterprises	1
7976	Beijing Changcheng Metrology and Testing Technology Research Institute of China Aviation Industry Group Co., Ltd	BHD	Scientific institutions	15148	AVIC Great Wall Measurement and Testing (Tianjin) Co., Ltd	TBHXQ	Enterprises	4
7984	8358 Research Institute of the Third Research Institute of China Aerospace Science and Industry Corporation	TDL	Agency groups	3507	Aerospace Haiying Optoelectronic Information Technology (Tianjin) Co., Ltd	TBHXQ	Enterprises	1
7986	China Aerospace Aerodynamic Technology Research Institute	BFT	Scientific institutions	15151	Aerospace Shenjie (Beijing) Technology Development Co., Ltd	BHD	Enterprises	1
7989	China Astronaut Research and Training Center	BHD	Others	627	Beijing Guangcai Feitian Media Technology Co., Ltd	BCY	Enterprises	1
7989	China Astronaut Research and Training Center	BHD	Others	15155	Beijing Wentianjian Biotechnology Co., Ltd	BYQ	Enterprises	1
7992	China Huadian Technology and Industry Group Co., Ltd	BFT	Enterprises	3998	Huadian Water Engineering Co., Ltd	BFT	Enterprises	2
7992	China Huadian Technology and Industry Group Co., Ltd	BFT	Enterprises	9418	Huadian Zhongguang New Energy Technology Co., Ltd	BFT	Enterprises	6
7992	China Huadian Technology and Industry Group Co., Ltd	BFT	Enterprises	4000	Huadian Heavy Industry Co., Ltd	BFT	Enterprises	4
7992	China Huadian Technology and Industry Group Co., Ltd	BFT	Enterprises	15157	Huadian Comprehensive Smart Energy Technology Co., Ltd	BFT	Enterprises	1
7993	China Huaneng Group Clean Energy Technology Research Institute Co., Ltd	BCP	Enterprises	14820	Huaneng Group Technology Innovation Center Co., Ltd	BXC	Enterprises	9
7995	China Huayun Technology Development Company	BHD	Enterprises	15161	Huayun Shengda (Beijing) Meteorological Technology Co., Ltd	BCP	Enterprises	1
8000	China Institute of Metrology	BCY	Agency groups	156	Beijing Anbiqi Biotechnology Co., Ltd	BTZ	Enterprises	1
8004	China General Institute of Building Materials Science and Technology Co., Ltd	BCY	Enterprises	9847	Beijing Power Machinery Research Institute	BFT	Scientific institutions	3
8004	China General Institute of Building Materials Science and Technology Co., Ltd	BCY	Enterprises	7968	China National Inspection and Testing Holdings Group Co., Ltd	BCY	Enterprises	8
8006	China Academy of Building Sciences Co., Ltd	BCY	Enterprises	15178	China Academy of Building Sciences Tianjin Branch	TBHXQ	Enterprises	1
8010	China Construction First Bureau (Group) Co., Ltd	BFT	Enterprises	15180	China State Construction Corporation Limited	BHD	Enterprises	1
8013	China Jingye Engineering Technology Co., Ltd	BHD	Enterprises	15182	MCC Energy Conservation and Environmental Protection Co., Ltd	BHD	Enterprises	2
8016	Institute of Geographic Sciences and Natural Resources Research, Chinese Academy of Sciences	BCY	Agency groups	2064	Beijing Wanhui Shuanghe Pharmaceutical Co., Ltd	BMTG	Enterprises	1
8016	Institute of Geographic Sciences and Natural Resources Research, Chinese Academy of Sciences	BCY	Agency groups	15186	Beijing Zhongke Jiuzhou Environmental Engineering Co., Ltd	BHD	Enterprises	1
8017	Institute of Geology and Geophysics, Chinese Academy of Sciences	BCY	Agency groups	2582	Beijing Zhongke Lianheng Technology Co., Ltd	BXC	Enterprises	2
8018	Institute of Electrical Engineering, Chinese Academy of Sciences	BHD	Agency groups	3360	State Grid Co., Ltd.	BXC	Enterprises	1
8023	Institute of Engineering Thermophysics, Chinese Academy of Sciences	BHD	Agency groups	10860	Zhongjin Shengtang New Energy Technology (Beijing) Co., Ltd	BHD	Enterprises	2
8024	Institute of Optoelectronics, Chinese Academy of Sciences	BHD	Agency groups	8031	Center for Space Application Engineering and Technology, Chinese Academy of Sciences	BHD	Agency groups	1
8026	National Astronomical Observatory of the Chinese Academy of Sciences	BCY	Agency groups	15210	Zhongke Kepu (Tianjin) Satellite Navigation Communication Technology Co., Ltd	TWQ	Enterprises	1
8027	Institute of Process Engineering, Chinese Academy of Sciences	BHD	Agency groups	1608	Beijing Rongzhi Borun Technology Co., Ltd	BHD	Enterprises	1
8027	Institute of Process Engineering, Chinese Academy of Sciences	BHD	Agency groups	15213	Beijing Zhongke Ailite Strontium Industry Technology Co., Ltd	BHD	Enterprises	1
8027	Institute of Process Engineering, Chinese Academy of Sciences	BHD	Agency groups	15214	Beijing Zhongke Bairuineng Engineering Technology Co., Ltd	BHD	Enterprises	1
8027	Institute of Process Engineering, Chinese Academy of Sciences	BHD	Agency groups	15217	Beijing Zhongke Jianyu Biotechnology Co., Ltd	BHD	Enterprises	1
8027	Institute of Process Engineering, Chinese Academy of Sciences	BHD	Agency groups	15219	Beijing Zhongkexin Mining Engineering Technology Co., Ltd	BHD	Enterprises	1
8028	Institute of Chemistry, Chinese Academy of Sciences	BHD	Agency groups	15226	Beijing Junlun Runzhong Technology Co., Ltd	BCY	Enterprises	4
8028	Institute of Chemistry, Chinese Academy of Sciences	BHD	Agency groups	15232	Datang International Chemical Technology Research Institute Co., Ltd	BFT	Enterprises	2
8028	Institute of Chemistry, Chinese Academy of Sciences	BHD	Agency groups	15235	China Shipbuilding Heavy Industry Han Guang Technology Co., Ltd	HHD	Enterprises	1
8028	Institute of Chemistry, Chinese Academy of Sciences	BHD	Agency groups	8202	Institute of Traditional Chinese Medicine, Chinese Academy of Traditional Chinese Medicine	BDC	Agency groups	1
8029	Computer Network Information Center of Chinese Academy of Sciences	BHD	Agency groups	15237	Beijing Beilong Super Cloud Computing Co., Ltd	BHR	Enterprises	2
8030	Institute of Computing Technology, Chinese Academy of Sciences	BHD	Agency groups	562	Beijing Fenghui Caizhi Intellectual Property Consultant Co., Ltd	BHD	Enterprises	1
8030	Institute of Computing Technology, Chinese Academy of Sciences	BHD	Agency groups	15242	Beijing Hanbo Information Technology Co., Ltd	BHD	Enterprises	2
8030	Institute of Computing Technology, Chinese Academy of Sciences	BHD	Agency groups	1727	Beijing Shenzhou Tianmai Network Computer Co., Ltd	BHD	Enterprises	1
8030	Institute of Computing Technology, Chinese Academy of Sciences	BHD	Agency groups	2190	Beijing Xinao Concrete Group Co., Ltd	BCY	Enterprises	1
8030	Institute of Computing Technology, Chinese Academy of Sciences	BHD	Agency groups	2247	Beijing Xingwangtong Information Technology Co., Ltd	BMTG	Enterprises	7
8030	Institute of Computing Technology, Chinese Academy of Sciences	BHD	Agency groups	10591	Beijing Zhigu Ruituo Technology Service Co., Ltd	BHD	Enterprises	1
8030	Institute of Computing Technology, Chinese Academy of Sciences	BHD	Agency groups	15245	Beijing Zhongke Guangshi Technology Co., Ltd	BCY	Enterprises	3
8030	Institute of Computing Technology, Chinese Academy of Sciences	BHD	Agency groups	2595	Beijing Zhongke Suanyuan Asset Management Co., Ltd	BHD	Enterprises	1
8030	Institute of Computing Technology, Chinese Academy of Sciences	BHD	Agency groups	2804	Zeng Yun	BHD	Individuals	1
8030	Institute of Computing Technology, Chinese Academy of Sciences	BHD	Agency groups	3144	Feitian Chengxin Technology Co., Ltd	BHD	Enterprises	1
8030	Institute of Computing Technology, Chinese Academy of Sciences	BHD	Agency groups	15253	Youku Network Technology (Beijing) Co., Ltd	BHD	Enterprises	3
8033	Institute of Physical and Chemical Technology, Chinese Academy of Sciences	BHD	Agency groups	15255	Beijing Cixin Biotechnology Co., Ltd	BHD	Enterprises	5
8033	Institute of Physical and Chemical Technology, Chinese Academy of Sciences	BHD	Agency groups	686	Beijing Haitong Rongsheng Technology Co., Ltd	BSY	Enterprises	1
8033	Institute of Physical and Chemical Technology, Chinese Academy of Sciences	BHD	Agency groups	1867	Beijing Shouke Spray Thin Technology Development Co., Ltd	BSJS	Enterprises	1
8033	Institute of Physical and Chemical Technology, Chinese Academy of Sciences	BHD	Agency groups	8906	Haijie Ya (Beijing) Medical Equipment Co., Ltd	BHD	Enterprises	1
8033	Institute of Physical and Chemical Technology, Chinese Academy of Sciences	BHD	Agency groups	15258	Zhongke Sailing (Beijing) Technology Co., Ltd	BHR	Enterprises	5
8033	Institute of Physical and Chemical Technology, Chinese Academy of Sciences	BHD	Agency groups	15260	China United Coalbed Methane Company	BCY	Enterprises	1
8039	Institute of Microelectronics, Chinese Academy of Sciences	BCY	Agency groups	238	Beijing North Huachuang Microelectronics Equipment Co., Ltd	BDX	Enterprises	1
8039	Institute of Microelectronics, Chinese Academy of Sciences	BCY	Agency groups	2599	Beijing Zhongke Micro Investment Management Co., Ltd	BDC	Enterprises	8
8040	Institute of Microbiology, Chinese Academy of Sciences	BCY	Agency groups	392	Beijing Dabei Agricultural Technology Group Co., Ltd	BHD	Enterprises	2
8040	Institute of Microbiology, Chinese Academy of Sciences	BCY	Agency groups	2577	Beijing Zhongke Guofa Science and Technology Co., Ltd	BHD	Enterprises	1
8040	Institute of Microbiology, Chinese Academy of Sciences	BCY	Agency groups	15290	Zheng Han	BCP	Individuals	1
8044	Institute of Genetics and Developmental Biology, Chinese Academy of Sciences	BCY	Agency groups	115	Paul Biopark Technology Co., Ltd	BTZ	Enterprises	3
8046	Institute of Automation, Chinese Academy of Sciences	BHD	Agency groups	15306	Beijing Zhongke Hongba Technology Co., Ltd	BHD	Enterprises	7
8046	Institute of Automation, Chinese Academy of Sciences	BHD	Agency groups	15318	Zhongluan Technology Co., Ltd	HTS	Enterprises	4
8049	China Blue Star (Group) Co., Ltd	BCY	Enterprises	1283	Beijing Blue Star Cleaning Co., Ltd	BSY	Enterprises	3
8049	China Blue Star (Group) Co., Ltd	BCY	Enterprises	4297	Blue Star (Beijing) Chemical Machinery Co., Ltd	BDX	Enterprises	4
8050	China Lekai Group Co., Ltd	HBD	Enterprises	15323	Lekai Film Co., Ltd	HBD	Enterprises	5
8053	Institute of Forestry, Chinese Academy of Forestry Sciences	BHD	Agency groups	10143	Beijing Abiti Biotechnology Co., Ltd	BCP	Enterprises	1
8053	Institute of Forestry, Chinese Academy of Forestry Sciences	BHD	Agency groups	501	Beijing Oriental Garden Environment Co., Ltd	BCY	Enterprises	1
8056	Civil Aviation University of China	TDL	Colleges & Universities	15330	Tianjin Hangda Aviation Equipment Co., Ltd	TDL	Enterprises	1
8059	China Pastoral Industry and Commerce Group Co., Ltd	BFT	Enterprises	8321	Zhongmu Industrial Co., Ltd	BFT	Enterprises	1
8061	China Agricultural University	BHD	Colleges & Universities	409	Beijing Daweijia Biotechnology Co., Ltd	BHD	Enterprises	1
8061	China Agricultural University	BHD	Colleges & Universities	1371	Beijing Longke Ark Biotechnology Co., Ltd	BHD	Enterprises	1
8061	China Agricultural University	BHD	Colleges & Universities	10025	Beijing Zhongnong Jinteng Biotechnology Co., Ltd	BCP	Enterprises	1
8061	China Agricultural University	BHD	Colleges & Universities	8935	Beijing Zhongshihe Biotechnology Co., Ltd	BCP	Enterprises	2
8061	China Agricultural University	BHD	Colleges & Universities	15348	Debang Dawei (Tianjin) Irrigation Equipment Co., Ltd	TBD	Enterprises	1
8069	Institute of Biotechnology, Chinese Academy of Agricultural Sciences	BHD	Agency groups	15364	Beijing Sengenbia Biotechnology Co., Ltd	BHR	Enterprises	2
8071	Institute of Feed Research of Chinese Academy of Agricultural	BHD	Agency groups	2023	Beijing Challenge Biotechnology Co., Ltd	BHD	Enterprises	2
8072	Institute of Plant Protection, Chinese Academy of Agricultural Sciences	BHD	Agency groups	15369	Beijing Qigao Biotechnology Co., Ltd	BHD	Enterprises	2
8072	Institute of Plant Protection, Chinese Academy of Agricultural Sciences	BHD	Agency groups	15370	Beijing Plant Protection Station	BCY	Agency groups	1
8072	Institute of Plant Protection, Chinese Academy of Agricultural Sciences	BHD	Agency groups	5471	Shoubonong (Beijing) Biotechnology Co., Ltd	BHD	Enterprises	1
8072	Institute of Plant Protection, Chinese Academy of Agricultural Sciences	BHD	Agency groups	6630	Wang Boming	BHD	Individuals	5
8072	Institute of Plant Protection, Chinese Academy of Agricultural Sciences	BHD	Agency groups	15375	Institute of Atomic Energy Utilization, Chinese Academy of Agricultural Sciences	BHD	Agency groups	1
8073	Institute of Crop Science, Chinese Academy of Agricultural Sciences	BHD	Agency groups	15375	Institute of Atomic Energy Utilization, Chinese Academy of Agricultural Sciences	BHD	Agency groups	2
8074	China Potevio	BHD	Enterprises	5089	Potevio Information Technology Co.	BHD	Enterprises	182
8075	China Automotive Technology Research Center Co., Ltd	TDL	Enterprises	15377	China Automotive Engineering Research Institute (Tianjin) Co., Ltd	TBHXQ	Enterprises	5
8084	The Second Research Institute of the Second Artillery Equipment Research Institute of the People's Liberation Army of China	BHD	Scientific institutions	15384	The Sixth Research Institute of the Second Artillery Equipment Research Institute of the People's Liberation Army of China	BHD	Scientific institutions	1
8086	The 39th Hospital of the People's Liberation Army of China	BHD	Agency groups	10458	Beijing Kangchesitan Biotechnology Co., Ltd	BCP	Enterprises	1
8086	The 39th Hospital of the People's Liberation Army of China	BHD	Agency groups	2069	Beijing Wantai Biopharmaceutical Co., Ltd	BCP	Enterprises	1
8088	The 302 Hospital of the People's Liberation Army of China	BFT	Agency groups	15386	Beijing Kewei Clinical Diagnostic Reagent Co., Ltd	BHR	Enterprises	1
8090	Chinese People's Liberation Army Institute of Chemical Defense	BCP	Colleges & Universities	7943	China Electric Power Research Institute Co., Ltd.	BHD	Enterprises	1
8096	Institute of Toxicology and Drug Research, Chinese Academy of Military Medical Sciences, People's Liberation Army	BHD	Scientific institutions	1917	Beijing Sihuan Pharmaceutical Co., Ltd	BTZ	Enterprises	3
8096	Institute of Toxicology and Drug Research, Chinese Academy of Military Medical Sciences, People's Liberation Army	BHD	Scientific institutions	15393	Beijing Zhong'an Zuoji Biotechnology Co., Ltd	BDC	Enterprises	4
8099	Institute of Biotechnology, Chinese Academy of Military Medical Sciences, People's Liberation Army	BFT	Scientific institutions	15394	Beijing Hua'an Kangtai Biotechnology Co., Ltd	BFT	Enterprises	1
8100	Institute of Microbial Epidemiology, Chinese Academy of Military Medical Sciences, People's Liberation Army	BHD	Scientific institutions	15395	Beijing Tianshengtai Biotechnology Co., Ltd	BFT	Enterprises	1
8100	Institute of Microbial Epidemiology, Chinese Academy of Military Medical Sciences, People's Liberation Army	BHD	Scientific institutions	8099	Institute of Biotechnology, Chinese Academy of Military Medical Sciences, People's Liberation Army	BFT	Scientific institutions	10
8110	Chinese People's Liberation Army General Hospital	BHD	Agency groups	6551	Tianshili Pharmaceutical Group Co., Ltd.	TBC	Enterprises	1
8119	China University of Petroleum, Beijing	BCP	Colleges & Universities	15409	Beijing Yanshan Yulong Petrochemical Engineering Co., Ltd	BFS	Enterprises	1
8119	China University of Petroleum, Beijing	BCP	Colleges & Universities	2641	Beijing Zhongshi Daxin Yuan Investment Co., Ltd	BCP	Enterprises	2
8119	China University of Petroleum, Beijing	BCP	Colleges & Universities	3360	State Grid Co., Ltd.	BXC	Enterprises	7
8119	China University of Petroleum, Beijing	BCP	Colleges & Universities	8139	PetroChina Company Limited	BDC	Enterprises	6
8126	China Petroleum and Chemical Corporation Limited	BCY	Enterprises	8115	Sinopec Engineering Construction Co., Ltd	BCY	Enterprises	9
8139	PetroChina Company Limited	BDC	Enterprises	8119	China University of Petroleum, Beijing	BCP	Colleges & Universities	1
8146	China National Petroleum Corporation Limited	BXC	Enterprises	3371	National Energy Investment Group Co., Ltd	BDC	Enterprises	1
8148	China Institute for Food and Drug Control	BDC	Scientific institutions	2153	Beijing Xiangrui Biological Products Co., Ltd	BHR	Enterprises	1
8155	Electronic Computing Technology Research Institute of China Academy of Railway Sciences Group Co., Ltd	BHD	Enterprises	1147	Beijing Jingwei Information Technology Co., Ltd	BHD	Enterprises	3
8156	Locomotive and Rolling Stock Research Institute of China Academy of Railway Sciences Group Co., Ltd	BHD	Enterprises	15438	Beijing Metro Vehicle Equipment Co., Ltd	BFT	Enterprises	1
8156	Locomotive and Rolling Stock Research Institute of China Academy of Railway Sciences Group Co., Ltd	BHD	Enterprises	8152	China Academy of Railway Sciences Group Co., Ltd	BHD	Enterprises	8
8157	Infrastructure Testing and Research Institute of China Academy of Railway Sciences Group Co., Ltd	BHD	Enterprises	8152	China Academy of Railway Sciences Group Co., Ltd	BHD	Enterprises	4
8159	Institute of Metals and Chemistry of China Academy of Railway Sciences Group Co., Ltd	BHD	Enterprises	15440	Beijing China Railway Science and Technology Co., Ltd	BCP	Enterprises	26
8159	Institute of Metals and Chemistry of China Academy of Railway Sciences Group Co., Ltd	BHD	Enterprises	8152	China Academy of Railway Sciences Group Co., Ltd	BHD	Enterprises	13
8161	Communication and Signal Research Institute of China Academy of Railway Sciences Group Co., Ltd	BHD	Enterprises	8152	China Academy of Railway Sciences Group Co., Ltd	BHD	Enterprises	2
8164	China Railway Construction Electrification Bureau Group Co., Ltd	BSJS	Enterprises	15444	Beijing China Railway Construction Electrification Design and Research Institute Co., Ltd	BSJS	Enterprises	1
8172	China Center for Standardization of Pharmaceutical and Biological Products	BDC	Scientific institutions	8148	China Institute for Food and Drug Control	BDC	Scientific institutions	1
8173	China Pharmaceutical Culture Research Association	BHD	Others	15452	Beijing Bencao Tonghui Technology Center	BFT	Enterprises	1
8179	Institute of Biomedical Engineering, Chinese Academy of Medical Sciences	TNK	Agency groups	15459	Tianjin Xieyi Technology Co., Ltd	TNK	Enterprises	1
8182	Institute of Pharmacy, Chinese Academy of Medical Sciences	BXC	Agency groups	9770	Beijing Lianxin Pharmaceutical Co., Ltd	BDX	Enterprises	2
8182	Institute of Pharmacy, Chinese Academy of Medical Sciences	BXC	Agency groups	15462	Beijing Shiqiao Biopharmaceutical Co., Ltd	BSY	Enterprises	3
8182	Institute of Pharmacy, Chinese Academy of Medical Sciences	BXC	Agency groups	2172	Beijing Xiehe Pharmaceutical Co., Ltd	BDX	Enterprises	2
8182	Institute of Pharmacy, Chinese Academy of Medical Sciences	BXC	Agency groups	2173	Beijing Xiehe Pharmaceutical Second Factory Co., Ltd	BDX	Enterprises	3
8189	China Banknote Printing and Minting Group Co., Ltd.	BXC	Enterprises	15469	Baoding Banknote Paper Industry Co., Ltd	HBD	Enterprises	6
8189	China Banknote Printing and Minting Group Co., Ltd.	BXC	Enterprises	5424	Shijiazhuang Banknote Printing Co., Ltd	HSJZ	Enterprises	2
8189	China Banknote Printing and Minting Group Co., Ltd.	BXC	Enterprises	15470	Zhongchao Special Anti Counterfeiting Technology Co., Ltd	BFT	Enterprises	4
8190	China Printing Science and Technology Research Institute Co., Ltd	BHD	Enterprises	15471	Beijing Keyin Media Culture Co., Ltd	BHD	Enterprises	2
8190	China Printing Science and Technology Research Institute Co., Ltd	BHD	Enterprises	15472	Beijing Shengcaihong Plate Making and Printing Technology Co., Ltd	BHD	Enterprises	1
8191	China Academy of Atomic Energy Sciences	BFS	Agency groups	15456	Atomic High Tech Co., Ltd	BHD	Enterprises	3
8192	China Academy of Launch Vehicle Technology	BFT	Enterprises	1151	Beijing Institute of Precision Electromechanical Control Equipment	BFT	Agency groups	3
8195	China National Materials Corporation Tianjin Branch	TBC	Enterprises	6367	Tianjin Cement Industry Design and Research Institute Co., Ltd	TBC	Enterprises	1
8160	Railway Architecture Research Institute of China Academy of Railway Sciences Group Co., Ltd	BHD	Enterprises	9578	China State Railway Group Corporation	BHD	Enterprises	3
8160	Railway Architecture Research Institute of China Academy of Railway Sciences Group Co., Ltd	BHD	Enterprises	8152	China Academy of Railway Sciences Group Co., Ltd	BHD	Enterprises	19
8200	Xiyuan Hospital of the Chinese Academy of Traditional Chinese Medicine	BHD	Agency groups	3755	Hebei Shenwei Pharmaceutical Group Co., Ltd	HLF	Enterprises	2
8202	Institute of Traditional Chinese Medicine, Chinese Academy of Traditional Chinese Medicine	BDC	Agency groups	535	Beijing Fangce Equation Pharmaceutical Technology Co., Ltd	BHD	Enterprises	1
8212	CNOOC New Energy Investment Co., Ltd	BCY	Enterprises	8204	CNOOC Refining and Chemical Co., Ltd	BDC	Enterprises	9
8214	AVIC Baimu New Materials Technology Engineering Co., Ltd	BHD	Enterprises	15486	Tianjin Zhonghang Baimu New Materials Technology Co., Ltd	TBHXQ	Enterprises	2
8221	Beijing Entry Exit Inspection and Quarantine Bureau of the People's Republic of China	BCY	Agency groups	3367	National Center for Nanoscience and Technology	BHD	Agency groups	1
8224	Zhonghuan Tianyi Co., Ltd	TBHXQ	Enterprises	15493	China Communications Tianjin Navigation Bureau Co., Ltd	THX	Enterprises	1
8236	China Construction Research Technology Co., Ltd	BCY	Enterprises	8006	China Academy of Building Sciences Co., Ltd	BCY	Enterprises	1
8238	China Construction First Engineering Group Third Construction Co., Ltd	BTZ	Enterprises	15180	China State Construction Corporation Limited	BHD	Enterprises	1
8239	China Construction First Engineering Group Construction and Development Co., Ltd	BCY	Enterprises	8010	China Construction First Bureau (Group) Co., Ltd	BFT	Enterprises	1
8247	China Communications Road and Bridge North China Engineering Co., Ltd	BDX	Enterprises	8011	China Communications Construction Corporation Limited	BXC	Enterprises	3
8249	China Communications Fourth Engineering Bureau Second Engineering Co., Ltd	BDX	Enterprises	8246	China Communications Construction Group Co., Ltd	BDC	Enterprises	1
8250	China Communications Fourth Engineering Bureau First Engineering Co., Ltd	BDX	Enterprises	8246	China Communications Construction Group Co., Ltd	BDC	Enterprises	1
8252	China Communications Tianjin Port Engineering Research Institute Co., Ltd	THX	Enterprises	8261	China Communications First Navigation Bureau Fifth Engineering Co., Ltd	HQHD	Enterprises	1
8255	CCCC Third Engineering Co., Ltd	BTZ	Enterprises	8259	China Communications First Highway Engineering Group Co., Ltd	BCY	Enterprises	1
8261	China Communications First Navigation Bureau Fifth Engineering Co., Ltd	HQHD	Enterprises	14663	China Communications First Navigation Engineering Bureau Co., Ltd	TBHXQ	Enterprises	1
8278	Zhongke Gerun (Tangshan Urban Treasure Architectural Design Co., Ltd.)	HTS	Enterprises	5650	Tangshan Urban Treasure Industry Co., Ltd	HTS	Enterprises	1
8303	Zhonglian Jingcheng (Beijing) Technology Co., Ltd	BHD	Enterprises	15532	Beijing Zhongyouwang Information Technology Co., Ltd	BXC	Enterprises	2
8306	COFCO Beihai Grain and Oil Industry (Tianjin) Co., Ltd	TBHXQ	Enterprises	15535	COFCO Jiayue (Tianjin) Co., Ltd	TBHXQ	Enterprises	3
8327	Zhongnong Mineral Resources Exploration Co., Ltd	BXC	Enterprises	15548	Zhongnong International Potash Development Co., Ltd	BXC	Enterprises	1
8355	China Railway Engineering Design Institute Co., Ltd	BXC	Enterprises	8357	China Railway Construction Engineering Group Co., Ltd	BFT	Enterprises	2
8357	China Railway Construction Engineering Group Co., Ltd	BFT	Enterprises	15564	China Railway Construction Group Third Construction Co., Ltd	TBHXQ	Enterprises	1
8364	China Railway Sixth Bureau Group Co., Ltd	BHD	Enterprises	8362	China Railway Sixth Bureau Group Shijiazhuang Railway Construction Co., Ltd	HSJZ	Enterprises	2
8376	China Railway 16th Bureau Group Co., Ltd	BCY	Enterprises	1042	Beijing Jiaotong University	BHD	Colleges & Universities	1
8376	China Railway 16th Bureau Group Co., Ltd	BCY	Enterprises	8371	China Railway 16th Bureau Group Beijing Rail Transit Engineering Construction Co., Ltd	BTZ	Enterprises	1
8376	China Railway 16th Bureau Group Co., Ltd	BCY	Enterprises	15575	China Railway 16th Bureau Group Second Engineering Co., Ltd	THD	Enterprises	1
8376	China Railway 16th Bureau Group Co., Ltd	BCY	Enterprises	8373	China Railway 16th Bureau Group Fourth Engineering Co., Ltd	BHR	Enterprises	1
8376	China Railway 16th Bureau Group Co., Ltd	BCY	Enterprises	15576	China Railway 16th Bureau Group First Engineering Co., Ltd	BSY	Enterprises	2
8388	Zhongxing Road and Bridge Engineering Co., Ltd	HBD	Enterprises	7939	China Electric Power Construction Group Hebei Electric Power Survey, Design and Research Institute Co., Ltd	HSJZ	Enterprises	1
8397	MCC Construction Research Institute Co., Ltd	BHD	Enterprises	15182	MCC Energy Conservation and Environmental Protection Co., Ltd	BHD	Enterprises	16
8399	MCC Jingcheng Engineering Technology Co., Ltd	BDX	Enterprises	15591	Beijing Jingcheng Fenghuang Industrial Furnace Engineering Technology Co., Ltd	BDX	Enterprises	1
8399	MCC Jingcheng Engineering Technology Co., Ltd	BDX	Enterprises	15592	Beijing Jingcheng Huayu Architectural Design and Research Institute Co., Ltd	BDX	Enterprises	1
8412	Zhong Maogan	BSJS	Individuals	5744	Tianbaili (Beijing) New Technology Development Co., Ltd	BFT	Enterprises	1
8417	Zhou Dajie	BHD	Individuals	15603	Fengning Jingbei First Grassland Original Ecological Food Technology Development Co., Ltd	HCD	Enterprises	5
8418	Zhou Dan	BCY	Individuals	15604	Beijing Delin International Biodegradable Materials Technology Co., Ltd	BCY	Enterprises	1
8426	Zhou Hang	THD	Individuals	15608	Tianjin Pushengyuan Technology Development Co., Ltd	THQ	Enterprises	1
8446	Zhou Shengze	BHD	Individuals	1168	Beijing Jiuzhou Longling Environmental Protection Materials High tech Co., Ltd	BHD	Enterprises	1
8465	Zhou Ying	HTS	Individuals	5688	Tangshan Sanxin Biochemical Products Co., Ltd	HTS	Enterprises	1
8474	Zhu Hengjie	BCY	Individuals	15636	Huali United High Tech Co., Ltd	BCP	Enterprises	4
8475	Zhu Honglu	BCP	Individuals	15637	Beijing Loka Environmental Protection Technology Co., Ltd	BCY	Enterprises	1
8477	Zhu Hongfei	BHD	Individuals	15638	Beijing Zhongnong Biotechnology Co., Ltd	BHD	Enterprises	1
8486	Zhu Rong	BHD	Individuals	1601	Beijing Rongcheng Jingye Technology Co., Ltd	BCP	Enterprises	2
8487	Zhu Ronghui	BCP	Individuals	15644	Beijing Saimei Huanneng Technology Co., Ltd	BHD	Enterprises	1
8490	Zhu Tongde	BHD	Individuals	15647	Beijing Oupaisi Environmental Protection Engineering Co., Ltd	BCY	Enterprises	1
8493	Zhu Xiangning	BCP	Individuals	1646	Beijing Saviford Technology Co., Ltd	BCP	Enterprises	1
8500	Zhu Zhiqiang	TBHXQ	Individuals	15653	Tianjin Shenfeng Technology Development Co., Ltd	TDL	Enterprises	1
8509	Zhuo Jinhua	BHD	Individuals	15659	Beijing Wuluju Traditional Chinese Medicine Hospital	BHD	Enterprises	1
8510	Zhuowang Information Technology (Beijing) Co., Ltd. Xicheng Branch	BXC	Enterprises	15660	Zhuowang Information Technology (Beijing) Co., Ltd	BFT	Enterprises	2
8520	Zou Yun	BFT	Individuals	15665	Beijing Tongjie Smart Water Co., Ltd	BSY	Enterprises	1
8525	Zunhua Changcheng Science and Trade Co., Ltd	HTS	Enterprises	3719	Hebei Meikeduo Food Group Co., Ltd	HTS	Enterprises	1
8527	Zuo Guangsheng	BHD	Individuals	15670	Beijing Zhonglongchuang Technology Co., Ltd	BFT	Enterprises	1
0	TCL Medical Radiology Technology (Beijing) Co.	BDX	Enterprises	8530	Beijing Weimai Medical Equipment Co., Ltd	BDX	Enterprises	4
29	Anguo Tianen Herbal Products Testing Co.	HBD	Enterprises	7337	Yaodu Pharmaceutical Group Co., Ltd	HBD	Enterprises	1
57	Bai Jiang	BCY	Individuals	1365	Beijing Liuhe Zhihui Technology Co., Ltd	BHD	Enterprises	1
58	Bai Jie	BCY	Individuals	1457	Beijing Mingyuetang Pharmaceutical Technology Co., Ltd	BCY	Enterprises	1
90	Baoding Lekai Digital Imaging Co., Ltd	HBD	Enterprises	8050	China Lekai Group Co., Ltd	HBD	Enterprises	3
107	Baoding Tianwei Group Co., Ltd	HBD	Enterprises	8621	Baoding Baoling Transformer Co., Ltd	HBD	Enterprises	1
107	Baoding Tianwei Group Co., Ltd	HBD	Enterprises	106	Baoding Tianwei Electrical Equipment Structure Co., Ltd	HBD	Enterprises	2
107	Baoding Tianwei Group Co., Ltd	HBD	Enterprises	8622	Baoding Tianwei Group Tebian Electric Co., Ltd	HBD	Enterprises	1
107	Baoding Tianwei Group Co., Ltd	HBD	Enterprises	8623	Baoding Tianwei Shunda Transformer Co., Ltd	HBD	Enterprises	2
107	Baoding Tianwei Group Co., Ltd	HBD	Enterprises	3438	State Grid Smart Grid Research Institute Co., Ltd	BCP	Enterprises	1
128	Northern Huachuang Technology Group Co., Ltd	BCY	Enterprises	8648	Beijing Siyuan Kedian Microelectronics Technology Co., Ltd	BCY	Enterprises	3
138	Beijing Aipuyou Computer System Co., Ltd	BHD	Enterprises	2523	Beijing Zhixiang Technology Co., Ltd	BYQ	Enterprises	1
146	Beijing Aijielong Technology Co., Ltd	BHD	Enterprises	8665	Beijing Xuanji Xingyuan Technology Co., Ltd	BDX	Enterprises	1
152	Beijing Aisheng Technology Development Co., Ltd	BDX	Enterprises	8672	Beijing Aisheng Biotechnology Co., Ltd	BDX	Enterprises	1
170	Beijing Aotian Donglian Technology Co., Ltd	BHD	Enterprises	8687	Beijing Huaxin Aotian Network Technology Co., Ltd	BHD	Enterprises	61
176	Beijing Aolong Environmental Protection Technology Co., Ltd	BHD	Enterprises	8693	Beijing Ruihong Technology Development Co., Ltd	BDC	Enterprises	1
177	Beijing Aomaite Technology Co., Ltd	BHD	Enterprises	950	Beijing Huifukang Medical Technology Co., Ltd	BDX	Enterprises	6
181	Beijing Aorun Kaiyuan Environmental Protection Technology Research Institute Co., Ltd	BHD	Enterprises	1332	Beijing Lianlv Technology Group Co., Ltd	BCP	Enterprises	5
186	Beijing Aowei Kangjian Biotechnology Co., Ltd	BDX	Enterprises	6379	Tianjin Taichuang Biotechnology Co., Ltd	TJZ	Enterprises	1
190	Beijing Aojia Fertilizer Industry Co., Ltd	BTZ	Enterprises	191	Beijing Aojia Ecological Agriculture Co., Ltd	BTZ	Enterprises	1
219	Beijing Baoleshi Technology Co., Ltd	BCP	Enterprises	454	Beijing Deerle Agricultural High tech Research and Development Center	BHD	Enterprises	2
221	Beijing Baoruiyuan Technology Incubation Co., Ltd	BFS	Enterprises	8726	Baoruiyuan Biotechnology (Beijing) Co., Ltd	BFS	Enterprises	1
235	Beijing Beidou Xingtong Navigation Technology Co., Ltd	BHD	Enterprises	8741	Beijing Beidou Xingtong Information Equipment Co., Ltd	BHD	Enterprises	2
239	Beijing North Nuoxin Technology Co., Ltd	BHD	Enterprises	126	Northern Blasting Technology Co., Ltd	BHD	Enterprises	1
254	Beijing Beinong Enterprise Management Co., Ltd	BCP	Enterprises	1489	Beijing University Of Agriculture	BCP	Colleges & Universities	1
258	Beijing Beiya Era Technology Co., Ltd	BSY	Enterprises	257	Beijing Beiyachenxing Technology Co., Ltd	BFT	Enterprises	1
263	Beijing Beizhou Weiya New Energy Technology Co., Ltd	BFT	Enterprises	8762	Beijing Bingli Technology Co., Ltd	BFS	Enterprises	1
274	Beijing Bichuang Technology Co., Ltd	BHD	Enterprises	2682	Beijing Zhuchuang Technology Co., Ltd	BDX	Enterprises	1
283	Beijing Bishuiyuan Membrane Technology Co., Ltd	BHR	Enterprises	8781	Beijing Bishuiyuan Environmental Technology Co., Ltd	BMTG	Enterprises	1
286	Beijing Fiberglass Institute Composite Materials Co., Ltd	BYQ	Enterprises	3438	State Grid Smart Grid Research Institute Co., Ltd	BCP	Enterprises	1
315	Beijing Boyuan Xingkang Technology Co., Ltd	BHD	Enterprises	8697	Beijing Baihui Weikang Technology Co., Ltd	BHD	Enterprises	1
334	Beijing Changyou Spacetime Software Technology Co., Ltd	BSJS	Enterprises	335	Beijing Changyou Tianxia Network Technology Group Co., Ltd	BSJS	Enterprises	1
335	Beijing Changyou Tianxia Network Technology Group Co., Ltd	BSJS	Enterprises	334	Beijing Changyou Spacetime Software Technology Co., Ltd	BSJS	Enterprises	1
347	Beijing Chengtian Hengye Coal Mine Equipment Co., Ltd	BMTG	Enterprises	840	Beijing Huachuang Mining Safety Technology Co., Ltd	BMTG	Enterprises	5
351	Beijing Chengyitong Control Engineering Technology Co., Ltd	BDX	Enterprises	8828	Beijing Chengyitong Technology Co., Ltd	BDX	Enterprises	1
382	Beijing Maglev Transportation Development Co., Ltd	BFT	Enterprises	1990	Beijing Tianlu Times Technology Co., Ltd	BCY	Enterprises	2
389	Beijing Dalitai Pharmaceutical Technology Co., Ltd	BDX	Enterprises	8864	Beijing Saite Mingqiang Pharmaceutical Technology Co., Ltd	BSY	Enterprises	1
392	Beijing Dabei Agricultural Technology Group Co., Ltd	BHD	Enterprises	8866	Beijing Dabei Agricultural Technology Group Co., Ltd. Animal Medical Research Center	BDX	Enterprises	2
392	Beijing Dabei Agricultural Technology Group Co., Ltd	BHD	Enterprises	8868	Beijing Weinong Biotechnology Co., Ltd	BHR	Enterprises	1
395	Beijing Dade Water View Technology Co., Ltd	BDX	Enterprises	8870	Shi Xiaohe	BCY	Individuals	1
410	Peking University	BHD	Colleges & Universities	412	Peking University Science and Technology Development Co., Ltd	BHD	Enterprises	8
410	Peking University	BHD	Colleges & Universities	6898	Weisitai (Beijing) Information Technology Co., Ltd	BHD	Enterprises	7
410	Peking University	BHD	Colleges & Universities	8170	China Academy of Press and Publication	BFT	Agency groups	1
412	Peking University Science and Technology Development Co., Ltd	BHD	Enterprises	8919	Beijing Hongguan Regenerative Medicine Technology Co., Ltd	BCP	Enterprises	1
446	Beijing Dexin Huijin Investment Co., Ltd	BCY	Enterprises	8948	Beijing Dexin Kangyi Biotechnology Co., Ltd	BCY	Enterprises	1
449	Beijing Dezhong Lvyuan Equipment Co., Ltd	BFT	Enterprises	8950	Beijing Sanyi Energy and Environmental Protection Development Co., Ltd	BFT	Enterprises	1
452	Beijing Low Carbon Clean Energy Research Institute	BCP	Agency groups	3371	National Energy Investment Group Co., Ltd	BDC	Enterprises	40
472	Beijing Dingcai Technology Co., Ltd	BHD	Enterprises	3293	Gu'an Dingcai Technology Co., Ltd	HLF	Enterprises	13
484	Beijing Dongfanghong Aerospace Health Technology Co., Ltd	BHR	Enterprises	8978	Beijing Dongfanghong Aerospace Biotechnology Co., Ltd	BHR	Enterprises	1
526	Beijing Enze Fulai Technology Co., Ltd	BDX	Enterprises	9016	Hebei Weiming Biotechnology Co., Ltd	HSJZ	Enterprises	2
558	Beijing Fengling Chuangjing Technology Co., Ltd	BHD	Enterprises	66	Baidu Online Network Technology (Beijing) Co.	BHD	Enterprises	1
564	Beijing Fengbo Tongshang Economic and Trade Co., Ltd	BMY	Enterprises	4627	Lin Fanli	BCY	Individuals	1
574	Beijing Fuge Hemu Technology Development Co., Ltd	BHD	Enterprises	9043	Hebei Weiyuan Biochemical Co., Ltd	HSJZ	Enterprises	2
577	Beijing Furui Tiancheng Biotechnology Co., Ltd	BDX	Enterprises	1202	Beijing Kaiyin Technology Co., Ltd	BDX	Enterprises	11
582	Beijing Geland Investment Development Center (Limited Partnership)	BDC	Enterprises	581	Beijing Geland Biotechnology Co., Ltd	BCP	Enterprises	5
592	Beijing Gaojing Hongyi Technology Development Co., Ltd	BDX	Enterprises	9053	Beijing Mingda Tongze Technology Co., Ltd	BDX	Enterprises	1
594	Beijing Gaoli Kaiyuan Data Co., Ltd	BMTG	Enterprises	593	Beijing Gaoli Kaiyuan Innovation Technology Co., Ltd	BHD	Enterprises	1
615	Beijing University of Technology	BCY	Colleges & Universities	417	Beijing Dayu Workshop Construction Technology Co., Ltd	BTZ	Enterprises	1
615	Beijing University of Technology	BCY	Colleges & Universities	3438	State Grid Smart Grid Research Institute Co., Ltd	BCP	Enterprises	1
615	Beijing University of Technology	BCY	Colleges & Universities	9152	China Investment Yixing New Energy Investment Co., Ltd	BHD	Enterprises	3
627	Beijing Guangcai Feitian Media Technology Co., Ltd	BCY	Enterprises	7989	China Astronaut Research and Training Center	BHD	Others	1
632	Beijing Guangyao Maxwell Wind Power Technology Co., Ltd	BCP	Enterprises	9160	Beijing Guangyao Electric Power Technology Co., Ltd	BCP	Enterprises	1
654	Beijing Guojinghui Infrared Optical Technology Co., Ltd	BHD	Enterprises	9177	Youyan Optoelectronic New Materials Co., Ltd	HLF	Enterprises	1
654	Beijing Guojinghui Infrared Optical Technology Co., Ltd	BHD	Enterprises	9178	Youyan Guojinghui New Materials Co., Ltd	HLF	Enterprises	7
656	Beijing National Berlin Medical Technology Development Co., Ltd	BDX	Enterprises	9179	Beijing Hehe Medical Diagnostic Technology Co., Ltd	BDX	Enterprises	5
710	Beijing Aviation Materials Research Institute Co., Ltd	BHD	Enterprises	9227	Beijing Youcai Baimu Aviation Equipment Co., Ltd	BHD	Enterprises	4
710	Beijing Aviation Materials Research Institute Co., Ltd	BHD	Enterprises	9228	Beijing Youcai Jinghang Biotechnology Co., Ltd	BHD	Enterprises	1
712	Beihang University	BHD	Colleges & Universities	180	Beijing Aopu Kexing Technology Co., Ltd	BMTG	Enterprises	1
712	Beihang University	BHD	Colleges & Universities	9268	Beijing Kewei Entrepreneurship Technology Co., Ltd	BHD	Enterprises	6
712	Beihang University	BHD	Colleges & Universities	1647	Beijing Saibaite Technology Co., Ltd	BFT	Enterprises	2
712	Beihang University	BHD	Colleges & Universities	9300	Dongfang Jingyuan Microelectronics Technology (Beijing) Co., Ltd	BDX	Enterprises	1
716	Beijing Aerospace Kane New Materials Co., Ltd	BFT	Enterprises	721	Beijing Aerospace Experimental Technology Research Institute	BFT	Scientific institutions	3
721	Beijing Aerospace Experimental Technology Research Institute	BFT	Scientific institutions	9333	Beijing Institute of Aerospace Systems Engineering	BFT	Agency groups	1
724	Beijing Aerospace Wanyuan Construction Engineering Co., Ltd	BFT	Enterprises	7983	China Aerospace Construction Group Co., Ltd	BFT	Enterprises	1
729	Beijing Aerospace Zhitong Transportation Technology Co., Ltd	BHD	Enterprises	9337	Beijing Ruihuaying Technology Development Co., Ltd	BDX	Enterprises	1
732	Beijing Hangxing Machinery Manufacturing Co., Ltd	BDC	Enterprises	9339	Beijing Hangxing Technology Co., Ltd	BDC	Enterprises	1
745	Beijing Haotong Science and Technology Co., Ltd	BHD	Enterprises	9346	Beijing Guangming Chemical Technology Development Center	BFT	Enterprises	1
749	Beijing Hebenyuan Enzyme Technology Co., Ltd	BHD	Enterprises	9350	Guorui Xinan (Beijing) Technology Co., Ltd	BCY	Enterprises	1
754	Beijing Hehui Information Technology Co., Ltd	BHD	Enterprises	9355	Bai Tian	BCY	Individuals	3
757	Beijing Helisiteng Technology Co., Ltd	BXC	Enterprises	9357	Beijing Aixiu Xin'an Technology Co., Ltd	BHD	Enterprises	2
771	Beijing Hemei Kesheng Biotechnology Co., Ltd	BHR	Enterprises	9367	Beijing Ketuo Hengtong Biotechnology Co., Ltd	BHR	Enterprises	3
786	Beijing Hengjitong Technology Development Co., Ltd	BHD	Enterprises	9377	Li Guanjun	BXC	Individuals	1
790	Beijing Hengtong Anxin Technology Co., Ltd	BHD	Enterprises	9379	Beijing Yikai Intelligent Technology Co., Ltd	BHD	Enterprises	2
795	Beijing Hengyuan Technology Co., Ltd	BHD	Enterprises	9382	Beijing Yuanyuan Drilling Engineering Co., Ltd	BHD	Enterprises	1
812	Beijing Honghua Biomaterials Co., Ltd	BSJS	Enterprises	9393	Xiongxian Hengtong Industry and Trade Co., Ltd	HBD	Enterprises	1
821	Beijing Hongtian Zhiyuan Technology Co., Ltd	BDX	Enterprises	9400	Boyuan Nuoxin (Beijing) Biotechnology Co., Ltd	BDX	Enterprises	1
823	Beijing Houwen Intellectual Property Consultant Co., Ltd	BCP	Enterprises	9402	Sun Wei	BCP	Individuals	1
824	Beijing Houyou Energy saving Technology Co., Ltd	BSJS	Enterprises	9403	Beijing Jiali Xinhong Technology Co., Ltd	BSJS	Enterprises	1
831	Beijing Hualan Technology Consulting Service Co., Ltd	BCP	Enterprises	9407	Hebei Simke Technology Co., Ltd	HSJZ	Enterprises	1
832	Beijing Hua'an Fuyuan Technology Development Co., Ltd	BSJS	Enterprises	9408	Beijing Wanfang Bairun Network Technology Co., Ltd	BSJS	Enterprises	1
851	Beijing Huafang High tech Co., Ltd	BDX	Enterprises	2549	Beijing Zhongfang Chemical Co., Ltd	BDX	Enterprises	1
860	Beijing Huahuan Electronics Co., Ltd	BHD	Enterprises	9427	Beijing Hanchen Technology Co., Ltd	BMY	Enterprises	2
868	Beijing Hualijia Environmental Engineering Technology Co., Ltd	BDX	Enterprises	9075	Beijing Beihua Zhongqing Environmental Engineering Technology Co., Ltd	BDX	Enterprises	2
876	Beijing Huaqi Digital Imaging Technology Research Institute Co., Ltd	BHD	Enterprises	9433	Beijing Huaqi Image Data Intelligent Technology Co., Ltd	BHD	Enterprises	1
879	Beijing Huaqing Taimeng Technology Development Co., Ltd	BHD	Enterprises	1580	Beijing Tsinghua Tongheng Planning and Design Research Institute Co., Ltd	BHD	Enterprises	21
881	Beijing Huaqing Youran Technology Co., Ltd	BHD	Enterprises	9436	Beijing Xinye Energy Technology Co., Ltd	BHD	Enterprises	1
898	Beijing Huatong Xingyuan Heating Energy Saving Technology Co., Ltd	BFT	Enterprises	9448	Beijing Huayi Longda Technology Development Co., Ltd	BFT	Enterprises	1
898	Beijing Huatong Xingyuan Heating Energy Saving Technology Co., Ltd	BFT	Enterprises	9449	Beijing Huayuan Yitong Thermal Technology Co., Ltd	BFT	Enterprises	1
909	Beijing Huaxintai Electromechanical Equipment Co., Ltd	BHD	Enterprises	9453	Beijing Huaxintai Technology Co., Ltd	BHD	Enterprises	1
947	Beijing Huangdao Plant Capsule Co., Ltd	BHR	Enterprises	5333	Shengtang Zhongke Biotechnology Co., Ltd	BHR	Enterprises	2
953	Beijing Huizhi Taikang Pharmaceutical Technology Co., Ltd	BDX	Enterprises	4068	Huizhi Taikang Biotechnology (Beijing) Co., Ltd	BDX	Enterprises	1
976	Beijing Jiming Decoration Engineering Co., Ltd	BDX	Enterprises	9515	Boloni Home Furnishings (Beijing) Co., Ltd	BDX	Enterprises	3
978	Beijing Jiwei Shuyuan Information Technology Co., Ltd	BHD	Enterprises	9517	Beijing Jiwei Space Information Co., Ltd	BSJS	Enterprises	1
994	Beijing Jifulin Biotechnology Co., Ltd	BHD	Enterprises	995	Beijing Jipulin Biotechnology Co., Ltd	BHD	Enterprises	1
[truncated: 713 more rows]

## Sheet: 2016-2021
Transferor's ID Number	Transferor's Name	Transferor's address	Organization type	Transferee's ID Number	Transferee's Name	Transferee's address	Organization type	Weight
1	TCL Zhonghuan New Energy Technology Co.	TBHXQ	Enterprises	5956	Tianjin Huanou International New Energy Technology Co., Ltd	TBHXQ	Enterprises	1
2	Apollo Smartlink (Beijing) Technology Co.	BDX	Enterprises	8531	Apollo Intelligent Technology (Beijing) Co., Ltd	BHD	Enterprises	1
3	Abbotsford (Beijing) Technology Co.	BHD	Enterprises	8532	Beijing Abbott Technology Co., Ltd	BHD	Enterprises	1
4	Arnai Outpost Health Technology (Beijing) Co.	BCY	Enterprises	8533	Huaxia Bangfu Technology Co., Ltd	BCY	Enterprises	1
5	Alt Automotive Technology Co.	BDX	Enterprises	8534	Alte (Beijing) Intelligent Automotive Performance Technology Co., Ltd	BDX	Enterprises	2
5	Alt Automotive Technology Co.	BDX	Enterprises	8535	BAIC Taipu Off road Vehicle Technology Co., Ltd	BSY	Enterprises	1
5	Alt Automotive Technology Co.	BDX	Enterprises	8536	Tianjin Alte Automotive Engineering Technology Development Co., Ltd	TBD	Enterprises	2
6	Asamonte Microtronics (Beijing) Technology Co.	BSY	Enterprises	8537	Hou Liping	BSY	Individuals	1
7	Ai Gao Sheng De Medical Equipment (Beijing) Co.	BSY	Enterprises	2874	Chen Wei	BCY	Individuals	1
8	Adept Technology Co.	BCY	Enterprises	8538	Beijing Aidipu Cultural Media Co., Ltd	BCY	Enterprises	1
9	Acorn Biotechnology (Tianjin) Co.	TBHXQ	Enterprises	8539	Wang Dian	TBHXQ	Individuals	1
10	Ekorin Air Purification Technology (Beijing) Co.	BHD	Enterprises	8540	Longwei Environmental Technology (Beijing) Co., Ltd	BHD	Enterprises	1
11	Erimedi Technology Shijiazhuang Co.	HSJZ	Enterprises	8541	AirMedia Medical Technology (Beijing) Co., Ltd	BHD	Enterprises	3
12	Ai Wentai	HTS	Individuals	8542	Tangshan Dongjun Technology Co., Ltd	HTS	Enterprises	1
13	Patriot Electronic Technology (Tianjin) Co.	TDL	Enterprises	8543	Patriot Security Technology (Beijing) Co., Ltd	BHD	Enterprises	1
13	Patriot Electronic Technology (Tianjin) Co.	TDL	Enterprises	14	Patriot Electronic Technology Co.	BHD	Enterprises	7
14	Patriot Electronic Technology Co.	BHD	Enterprises	8543	Patriot Security Technology (Beijing) Co., Ltd	BHD	Enterprises	5
15	Patriot OTUO (Beijing) Network Technology Co.	BHD	Enterprises	8544	Patriot Co Creation (Beijing) Technology Co., Ltd	BSY	Enterprises	3
16	Patriot Digital Technology Co.	BHD	Enterprises	8160	Railway Architecture Research Institute of China Academy of Railway Sciences Group Co., Ltd	BHD	Enterprises	1
18	Emma Technology Group Co.	TJH	Enterprises	8545	Tianjin Aima Automotive Technology Co., Ltd	TJH	Enterprises	1
19	Amor Co.	BCY	Enterprises	871	Beijing Huamei Clothing Co., Ltd	BSY	Enterprises	1
21	Esprit Technology (Tianjin) Co.	THQ	Enterprises	8547	Tianjin Aifei Technology Co., Ltd	TBC	Enterprises	1
23	Aisin Gioro. Chuan	BCY	Individuals	8549	Beijing Yangxintang Cosmetics Co., Ltd	BTZ	Enterprises	1
24	An Debin	HTS	Individuals	8550	Tangshan Angli Intelligent Technology Co., Ltd	HTS	Enterprises	2
25	An Dong	HLF	Individuals	8551	Langfang Qinchuang Building Materials Technology Co., Ltd	HLF	Enterprises	1
26	Anton Petroleum Technology (Group) Ltd.	BCY	Enterprises	8553	Antong Geological Engineering Technology Research Institute (Beijing) Co., Ltd	BHR	Enterprises	4
26	Anton Petroleum Technology (Group) Ltd.	BCY	Enterprises	683	Beijing Haineng Haite Petroleum Technology Development Co., Ltd	BHR	Enterprises	2
26	Anton Petroleum Technology (Group) Ltd.	BCY	Enterprises	8554	Tianjin Antong Petroleum Machinery Manufacturing Co., Ltd	TBHXQ	Enterprises	15
27	Anfang Hi-Tech Electromagnetic Safety Technology (Beijing) Co.	BHD	Enterprises	8555	Beijing He'an Evaluation Technology Co., Ltd	BHD	Enterprises	1
30	Anguo Tongyuntang Biotechnology Co.	HBD	Enterprises	8557	Jinmu Group Co., Ltd	HBD	Enterprises	2
31	An Huaijie	BHD	Individuals	8558	The Sixth Medical Center of the General Hospital of the People's Liberation Army of China	BHD	Agency groups	1
33	Annuoyuda Gene Technology (Beijing) Co., Ltd	BDX	Enterprises	8559	Beijing Annuoyuda Medical Laboratory Co., Ltd	BDX	Enterprises	2
34	Anping County Weitai Environmental Protection Technology Co., Ltd	HHS	Enterprises	8560	Anping County Yarongxing Environmental Protection Technology Co., Ltd	HHS	Enterprises	1
35	Anping County Yaohua Wire Drawing and Weaving Factory	HHS	Enterprises	8561	Anping Mingxin Metal Wire Mesh Products Co., Ltd	HHS	Enterprises	1
36	Anxingcheng Technology Co., Ltd	HLF	Enterprises	8562	Guodian Mingyang (Beijing) Technology Co., Ltd	BTZ	Enterprises	1
37	Advanced Technology & Materials co., ltd	BHD	Enterprises	8563	Antai (Bazhou) Special Powder Industry Co., Ltd	HLF	Enterprises	7
37	Advanced Technology & Materials co., ltd	BHD	Enterprises	8565	Antai Nuclear Raw Materials Technology Co., Ltd	HBD	Enterprises	1
37	Advanced Technology & Materials co., ltd	BHD	Enterprises	8566	Antai Environmental Engineering Technology Co., Ltd	BHD	Enterprises	6
37	Advanced Technology & Materials co., ltd	BHD	Enterprises	8567	Antai Tianlong (Beijing) Tungsten and Molybdenum Technology Co., Ltd	BHD	Enterprises	4
37	Advanced Technology & Materials co., ltd	BHD	Enterprises	8568	Beijing Antai 69 New Materials Technology Co., Ltd	BHD	Enterprises	5
37	Advanced Technology & Materials co., ltd	BHD	Enterprises	3902	Heye Technology Co., Ltd	HSJZ	Enterprises	9
38	Antai Tianlong (Tianjin) Tungsten and Molybdenum Technology Co., Ltd	TBD	Enterprises	39	Antai Tianlong Tungsten Molybdenum Technology Co., Ltd	TBD	Enterprises	17
39	Antai Tianlong Tungsten Molybdenum Technology Co., Ltd	TBD	Enterprises	8567	Antai Tianlong (Beijing) Tungsten and Molybdenum Technology Co., Ltd	BHD	Enterprises	6
40	An Tongchuan	TBC	Individuals	8569	Suhe (Tianjin) Quantum Technology Co., Ltd	TBC	Enterprises	1
41	Antu Essen (Beijing) Technology Co., Ltd	BDX	Enterprises	8570	Beijing Jingmei Ruxin Technology Co., Ltd	BHD	Enterprises	1
42	Anxin County Huachang Alloy Factory	HBD	Enterprises	3841	Hebei Xiong'an Diyi New Materials Technology Co., Ltd	HBD	Enterprises	1
43	An Yihua	BHD	Individuals	330	Beijing Changqingteng Biotechnology Co., Ltd	BSJS	Enterprises	2
43	An Yihua	BHD	Individuals	2336	Beijing Yihua Biotechnology Co., Ltd	BSJS	Enterprises	3
44	Anyitong Network Technology (China) Co., Ltd	BCY	Enterprises	8571	Huihe (China) Co., Ltd	BCY	Enterprises	8
45	An Yingzhi	BCY	Individuals	8572	Android Technology (Beijing) Co., Ltd	BSY	Enterprises	1
46	An Zhipan	HHS	Individuals	8573	Human Intelligence Equipment Co., Ltd	HHS	Enterprises	1
47	Ao Jiangni	BCY	Individuals	8574	Beijing Zhongsheng High tech Energy Technology Co., Ltd	BHD	Enterprises	2
49	Atlas (Beijing) Technology Co., Ltd	BCY	Enterprises	8476	Zhu Hongwen	TNK	Individuals	2
50	Balaba Network Technology (Beijing) Co., Ltd	BCY	Enterprises	8576	Tang Bei	BSJS	Individuals	1
51	Ba Ren	BHD	Individuals	2579	Beijing Zhongke Kaidi Software Co., Ltd	BHD	Enterprises	1
52	Bazhou Hongsheng Industrial Co., Ltd	HLF	Enterprises	8577	GKN (Bazhou) Metal Powder Co., Ltd	HLF	Enterprises	1
53	Bazhou Ruishuoying Decoration Engineering Co., Ltd	HLF	Enterprises	8578	Bazhou Liheng Yuanda Environmental Protection Technology Co., Ltd	HLF	Enterprises	1
54	Bazhou Xintong Hardware and Plastic Products Co., Ltd	HLF	Enterprises	8579	Bazhou Fuhong Hardware Products Co., Ltd	HLF	Enterprises	1
55	Bai Gang	HSJZ	Individuals	8580	Hebei Runsen Information Technology Co., Ltd	HSJZ	Enterprises	1
56	Bai Guang	BHD	Individuals	2118	Beijing Volvo Environmental Protection Technology Co., Ltd	BHD	Enterprises	1
59	Bai Xiaomin	BHD	Individuals	8581	Beijing Zhizhong Energy Technology Development Co., Ltd	BDX	Enterprises	2
60	Bai Xuefei	HBD	Individuals	8582	Baoding Hande New Materials Technology Co., Ltd	HBD	Enterprises	1
61	Bai Yinchuan	HXT	Individuals	8583	Tianjin Zhengyuanhe Technology Development Co., Ltd	TDL	Enterprises	1
63	Bai Yun	HCZ	Individuals	8585	Hebei Kangbo Electric Power Technology Co., Ltd	HCZ	Enterprises	1
64	Baiao Ruipai (Tianjin) Biotechnology Co., Ltd	TWQ	Enterprises	1585	Beijing Qingyuan Weiye Biological Tissue Engineering Technology Co., Ltd	BDX	Enterprises	1
65	Baidu Times Network Technology (Beijing) Co., Ltd	BHD	Enterprises	8586	Beijing Xiaodu Interactive Entertainment Technology Co., Ltd	BHD	Enterprises	2
66	Baidu Online Network Technology (Beijing) Co.	BHD	Enterprises	2	Apollo Smartlink (Beijing) Technology Co.	BDX	Enterprises	123
66	Baidu Online Network Technology (Beijing) Co.	BHD	Enterprises	8531	Apollo Intelligent Technology (Beijing) Co., Ltd	BHD	Enterprises	196
66	Baidu Online Network Technology (Beijing) Co.	BHD	Enterprises	199	Beijing Baidu Wangxun Technology Co., Ltd	BHD	Enterprises	14
66	Baidu Online Network Technology (Beijing) Co.	BHD	Enterprises	8587	Beijing Baidu Zhitu Technology Co., Ltd	BHD	Enterprises	5
66	Baidu Online Network Technology (Beijing) Co.	BHD	Enterprises	8588	Beijing Baidu Zhixing Technology Co., Ltd	BDX	Enterprises	1
66	Baidu Online Network Technology (Beijing) Co.	BHD	Enterprises	8589	Beijing Kangfuzi Health Technology Co., Ltd	BHD	Enterprises	2
66	Baidu Online Network Technology (Beijing) Co.	BHD	Enterprises	8586	Beijing Xiaodu Interactive Entertainment Technology Co., Ltd	BHD	Enterprises	8
66	Baidu Online Network Technology (Beijing) Co.	BHD	Enterprises	8590	Beijing Xiaoxiong Bowang Technology Co., Ltd	BSJS	Enterprises	13
66	Baidu Online Network Technology (Beijing) Co.	BHD	Enterprises	8591	Beijing Yinzhibang Cultural Technology Co., Ltd	BCY	Enterprises	38
66	Baidu Online Network Technology (Beijing) Co.	BHD	Enterprises	8592	Homework Help Education Technology (Beijing) Co., Ltd	BHD	Enterprises	3
67	Baili Sifang Smart Grid Technology Co., Ltd	TXQ	Enterprises	8593	Tianjin Hydraulic Machinery (Group) Co., Ltd	TXQ	Enterprises	2
70	Baishilian Innovative Medical Technology (Beijing) Co., Ltd	BDX	Enterprises	8595	Borcheng (Beijing) Technology Co., Ltd	BDX	Enterprises	1
72	Bai Lvshan	BHD	Individuals	8598	Beijing Junxin Quansheng Environmental Science and Technology Research Institute	BYQ	Enterprises	1
73	Baixiang County Chenguang New Material Technology Co., Ltd	HXT	Enterprises	4512	Li Xiuxiu	HXT	Individuals	1
74	Bayer Medical Robotics Technology (Tianjin) Co., Ltd	TBHXQ	Enterprises	1520	Beijing Purweiye Biotechnology Co., Ltd	BFT	Enterprises	4
74	Bayer Medical Robotics Technology (Tianjin) Co., Ltd	TBHXQ	Enterprises	4478	Li Shuhong	TBHXQ	Individuals	4
75	Bao Hongqi	BDX	Individuals	8599	Zhongdian Xinyuan (Langfang) Electric Group Co., Ltd	HLF	Enterprises	2
77	Baoli Jiuzhang (Beijing) Data Technology Co., Ltd	BHD	Enterprises	8601	Beijing Baoli Xintong Technology Co., Ltd	BHD	Enterprises	2
77	Baoli Jiuzhang (Beijing) Data Technology Co., Ltd	BHD	Enterprises	8602	Quantum Innovation (Beijing) Information Technology Co., Ltd	BHD	Enterprises	4
79	Proton Tech (Beijing) Biotechnology Co., Ltd	BCY	Enterprises	7803	Zhao Lei	BHD	Individuals	1
80	Baowo Automobile (China) Co., Ltd	BMY	Enterprises	2712	Beiqi Foton Automobile Co., Ltd	BCP	Enterprises	88
81	Bao Zhijian	BCP	Individuals	8603	Beijing Andiwell Technology Co., Ltd	BCP	Enterprises	1
81	Bao Zhijian	BCP	Individuals	8604	Beijing Huadian Tairui Technology Co., Ltd	BCP	Enterprises	2
82	Baoding Poly Ruihe Biotechnology Co., Ltd	HBD	Enterprises	8605	Hebei Weidakang Biotechnology Co., Ltd	HBD	Enterprises	1
83	Baoding Dekun Crane Machinery Manufacturing Co., Ltd	HBD	Enterprises	8606	Baoding Yingtesheng Mane Brush Manufacturing Co., Ltd	HBD	Enterprises	1
84	Baoding Fengfan Photovoltaic Energy Co., Ltd	HBD	Enterprises	3152	Fengfan Co., Ltd	HBD	Enterprises	1
85	Baoding Fengfan New Energy Co., Ltd	HBD	Enterprises	3152	Fengfan Co., Ltd	HBD	Enterprises	4
86	Baoding Guangshun Recycling Co., Ltd	HBD	Enterprises	8607	Baoding Guangfu Plastic Products Co., Ltd	HBD	Enterprises	1
87	Baoding Huayi Wind Turbine Blade Research and Development Co., Ltd	HBD	Enterprises	8608	Baoding Zhongke Yuneng New Energy Technology Research and Development Co., Ltd	HBD	Enterprises	2
88	Baoding Jinwu New Material Technology Co., Ltd	HBD	Enterprises	8609	Tian Ti Long (Tianjin) Metal Materials Co., Ltd	TWQ	Enterprises	3
89	Baoding Jinyangguang Energy Equipment Technology Co., Ltd	HBD	Enterprises	8610	Baoding Zhongchuang Yanyuan Semiconductor Technology Co., Ltd	HBD	Enterprises	4
91	Baoding Lihua Electromechanical Technology Co., Ltd	HBD	Enterprises	4387	Li Gang	BCY	Individuals	1
92	Baoding Longwu Information Technology Service Co., Ltd	HBD	Enterprises	8611	Baoding Mingtu Electromechanical Equipment Installation Co., Ltd	HBD	Enterprises	2
92	Baoding Longwu Information Technology Service Co., Ltd	HBD	Enterprises	8612	Hebei Dayoukewei Network Technology Co., Ltd	HBD	Enterprises	1
93	Baoding Shangwei Electrical Technology Co., Ltd	HBD	Enterprises	8613	Baoding Zhongpu Electrical Equipment Manufacturing Co., Ltd	HBD	Enterprises	2
94	Baoding Chunhua Biotechnology Co., Ltd	HBD	Enterprises	8614	Wang You	HBD	Individuals	1
96	Baoding First Central Hospital	HBD	Agency groups	7589	Zhang Jinku	HBD	Individuals	1
97	Baoding Fangzheng Machinery Factory	HBD	Enterprises	8615	Beijing Zhengshi Environmental Protection Engineering Co., Ltd	BDX	Enterprises	1
98	Baoding Hongfeng Industrial Co., Ltd	HBD	Enterprises	8616	Hebei Hongfeng Environmental Protection Technology Co., Ltd	HBD	Enterprises	1
99	Baoding Jinong Animal Pharmaceutical Co., Ltd	HBD	Enterprises	8617	Hebei Zhenghe Biopharmaceutical Co., Ltd	HXT	Enterprises	1
100	Baoding Jindi Technology Development Co., Ltd	HBD	Enterprises	8618	Baoding Jindi Underground Pipeline Detection Engineering Co., Ltd	HBD	Enterprises	1
101	Baoding Jindi Shuangwei Pipeline Inner Lining Technology Co., Ltd	HBD	Enterprises	8618	Baoding Jindi Underground Pipeline Detection Engineering Co., Ltd	HBD	Enterprises	2
102	Baoding Lekai Chemical Co., Ltd	HBD	Enterprises	8619	Lekai Chemical Materials Co., Ltd	HCZ	Enterprises	7
103	Baoding Qiaohe Fruit New Material Technology Co., Ltd	HBD	Enterprises	3843	Hebei Xiong'an Xiaoye Monkey Technology Co., Ltd	HBD	Enterprises	1
104	Baoding Tonghe Electric Power Technology Co., Ltd	HBD	Enterprises	8620	Baoding Ruixun Electric Technology Co., Ltd	HBD	Enterprises	1
105	Baoding Tianwei Baobian Electric Co., Ltd	HBD	Enterprises	3360	State Grid Co., Ltd.	BXC	Enterprises	1
106	Baoding Tianwei Electrical Equipment Structure Co., Ltd	HBD	Enterprises	105	Baoding Tianwei Baobian Electric Co., Ltd	HBD	Enterprises	12
107	Baoding Tianwei Group Co., Ltd	HBD	Enterprises	8624	Hebei Jingdian Electric Power Construction Co., Ltd	HBD	Enterprises	1
108	Baoding Tonghe Electromechanical Equipment Sales Co., Ltd	HBD	Enterprises	8626	Baoding Shuanghao Machinery Technology Co., Ltd	HBD	Enterprises	1
109	Baoding Wantuo Intelligent Technology Co., Ltd	HBD	Enterprises	8627	Chen Jianbo	HBD	Individuals	1
110	Baoding Microcontrol Biotechnology Co., Ltd	HBD	Enterprises	8628	Qi Yongxin	HBD	Individuals	5
111	Baoding Yuxin Electrical Technology Co., Ltd	HBD	Enterprises	8629	Qian Yuchun	HBD	Individuals	1
112	Baoding Changhe Plastic Machinery Manufacturing Co., Ltd	HBD	Enterprises	8630	Baoding Donghe New Material Technology Co., Ltd	HBD	Enterprises	2
113	Baoding Zhongxing Tianye New Energy Vehicle Technology Co., Ltd	HBD	Enterprises	8631	Hebei Zhongxing Automobile Manufacturing Co., Ltd	HBD	Enterprises	1
114	Baoding Traditional Chinese Medicine Pharmaceutical Co., Ltd	HBD	Enterprises	8557	Jinmu Group Co., Ltd	HBD	Enterprises	1
115	Paul Biopark Technology Co., Ltd	BTZ	Enterprises	8632	Beijing Zhongjia Paul Biotechnology Co., Ltd	BTZ	Enterprises	8
117	Bao Hongyi	BCY	Individuals	8633	Xianzhibang (Beijing) Intelligent Technology Co., Ltd	BDX	Enterprises	2
118	Bao Min	BCY	Individuals	8634	Institute of Psychology, Chinese Academy of Sciences	BCY	Agency groups	1
119	Bao Yahua	BYQ	Individuals	8635	Beijing Zhongtaibang Pharmaceutical Technology Co., Ltd	BYQ	Enterprises	2
120	Bao Zhanwen	HCD	Individuals	8636	Beijing Shangyuan Hengtong Environmental Protection Technology Co., Ltd	BHD	Enterprises	1
121	Peking University Founder Group Co., Ltd	BHD	Enterprises	8170	China Academy of Press and Publication	BFT	Agency groups	3
122	Peking University Asset Management Co., Ltd	BHD	Enterprises	8639	Beijing Graphene Research Institute Co., Ltd	BHD	Enterprises	8
123	Beidou Guoxin Intelligent Technology (Beijing) Co., Ltd	BFT	Enterprises	124	Beidou Aerospace Satellite Application Technology Group Co., Ltd	BFT	Enterprises	1
124	Beidou Aerospace Satellite Application Technology Group Co., Ltd	BFT	Enterprises	8640	Beijing Aitawen Trading Co., Ltd	BCY	Enterprises	1
125	Beidou Aerospace New Energy Technology Development (Beijing) Co., Ltd	BFT	Enterprises	124	Beidou Aerospace Satellite Application Technology Group Co., Ltd	BFT	Enterprises	1
126	Northern Blasting Technology Co., Ltd	BHD	Enterprises	239	Beijing North Nuoxin Technology Co., Ltd	BHD	Enterprises	3
127	North China University of Technology	BSJS	Colleges & Universities	8641	Beijing North Zhitu Information Technology Co., Ltd	BSJS	Enterprises	2
127	North China University of Technology	BSJS	Colleges & Universities	8642	Beijing Biford Technology Development Co., Ltd	BSY	Enterprises	1
127	North China University of Technology	BSJS	Colleges & Universities	8643	Beijing Huisi Huineng Technology Co., Ltd	BCP	Enterprises	4
127	North China University of Technology	BSJS	Colleges & Universities	8644	Beijing Kehuide Automation Technology Co., Ltd	BSJS	Enterprises	3
127	North China University of Technology	BSJS	Colleges & Universities	1828	Beijing Municipal Engineering Design and Research Institute Co., Ltd	BHD	Enterprises	1
127	North China University of Technology	BSJS	Colleges & Universities	8645	Beijing Yunhai Zhitong Technology Development Co., Ltd	BSJS	Enterprises	1
127	North China University of Technology	BSJS	Colleges & Universities	2615	Beijing Zhonglianhao Technology Service Co., Ltd	BHD	Enterprises	18
127	North China University of Technology	BSJS	Colleges & Universities	8646	Zhongxu Quantum (Beijing) Medical Technology Co., Ltd	BHD	Enterprises	1
128	Northern Huachuang Technology Group Co., Ltd	BCY	Enterprises	238	Beijing North Huachuang Microelectronics Equipment Co., Ltd	BDX	Enterprises	185
128	Northern Huachuang Technology Group Co., Ltd	BCY	Enterprises	8647	Beijing North Huachuang Vacuum Technology Co., Ltd	BDX	Enterprises	2
128	Northern Huachuang Technology Group Co., Ltd	BCY	Enterprises	550	Beijing Feifei Boda Electronics Co., Ltd	BPG	Enterprises	3
128	Northern Huachuang Technology Group Co., Ltd	BCY	Enterprises	8649	Beijing Qixing Huachuang Integrated Circuit Equipment Co., Ltd	BSY	Enterprises	2
128	Northern Huachuang Technology Group Co., Ltd	BCY	Enterprises	8650	Beijing Qixing Huachuang Flowmeter Co., Ltd	BDX	Enterprises	6
129	North China Institute of Aerospace Engineering	HLF	Colleges & Universities	8651	Hebei Oasis Machinery Manufacturing Group Co., Ltd	HSJZ	Enterprises	1
129	North China Institute of Aerospace Engineering	HLF	Colleges & Universities	4316	Langfang Huazhibang Technology Service Co., Ltd	HLF	Enterprises	2
129	North China Institute of Aerospace Engineering	HLF	Colleges & Universities	8652	Langfang Lanning Electronic Technology Co., Ltd	HLF	Enterprises	2
129	North China Institute of Aerospace Engineering	HLF	Colleges & Universities	8653	Langfang Rongxiang Electromechanical Equipment Co., Ltd	HLF	Enterprises	5
129	North China Institute of Aerospace Engineering	HLF	Colleges & Universities	4321	Langfang Arens Industry and Trade Co., Ltd	HLF	Enterprises	1
129	North China Institute of Aerospace Engineering	HLF	Colleges & Universities	4327	Langfang Xinfengda Technology Co., Ltd	HLF	Enterprises	1
129	North China Institute of Aerospace Engineering	HLF	Colleges & Universities	5129	Qinhuangdao Maibo Technology Service Co., Ltd	HQHD	Enterprises	3
129	North China Institute of Aerospace Engineering	HLF	Colleges & Universities	8654	Tangshan Caofeidian Transportation Investment Co., Ltd	HTS	Enterprises	1
129	North China Institute of Aerospace Engineering	HLF	Colleges & Universities	8655	Zhangjiakou Yiyanyixing Technology Co., Ltd	HZJK	Enterprises	1
130	North Huayuan (Beijing) Technology Co., Ltd	BFT	Enterprises	8656	Beihong Kedingzhou New Materials Technology Co., Ltd	HBD	Enterprises	1
131	Beijie Chuangxiang (Beijing) Software Co., Ltd	BCY	Enterprises	8657	Beijie Unlimited (Beijing) Software Co., Ltd	BCY	Enterprises	3
132	Beijing Alshan Financial Technology Co., Ltd	BXC	Enterprises	8658	Beijing Alshan Blockchain Alliance Technology Co., Ltd	BXC	Enterprises	4
133	Beijing Eccleland Agricultural Technology Co., Ltd	BPG	Enterprises	1764	Beijing Century Ames Biotechnology Co., Ltd	BHD	Enterprises	1
134	Beijing Aidafang Weapon Equipment Technology Research Institute	BHD	Enterprises	7487	Yue Sifei	BHD	Individuals	1
135	Beijing Aigang Technology Co., Ltd	BFT	Enterprises	8659	Beijing Langhe Technology Co., Ltd	BFT	Enterprises	1
136	Beijing Aikosmat Automation Control Technology Co., Ltd	BHD	Enterprises	8660	Bikewei (Beijing) Construction Technology Co., Ltd	BHD	Enterprises	4
137	Beijing Ailupu Technology Development Co., Ltd	BDX	Enterprises	8661	Ailupu (Tianjin) Technology Development Co., Ltd	TBHXQ	Enterprises	1
139	Beijing Airui Shuzhi Technology Co., Ltd	BHD	Enterprises	7217	AsiaInfo Technology (China) Co., Ltd	BHD	Enterprises	3
140	Beijing Aiser Biomedical Research Co., Ltd	BDC	Enterprises	5337	Shi Bing	BDC	Individuals	3
141	Beijing Aisenbo Aviation Technology Co., Ltd	BHD	Enterprises	1686	Beijing Sany Zhinong Data Technology Co., Ltd	BYQ	Enterprises	2
142	Beijing Aishimu Technology Co., Ltd	BCY	Enterprises	8662	Beijing Zhongke Antu Transportation Technology Co., Ltd	BSY	Enterprises	5
143	Beijing Aiweiti Interconnection Technology Co., Ltd	BHD	Enterprises	8663	Beijing Bairui Internet Technology Co., Ltd	BHD	Enterprises	4
144	Beijing Aierda Electronic Equipment Co., Ltd	BHD	Enterprises	8664	Chen Shuchi	BHD	Individuals	1
147	Beijing Aijie Weiao Harmful Biological Control Co., Ltd	BHD	Enterprises	8666	Liu Yanren	BHD	Individuals	1
148	Beijing Aikaka Information Technology Co., Ltd	BHD	Enterprises	8667	Beijing Chuangcai Huishi Technology Co., Ltd	BHD	Enterprises	1
149	Beijing Aikang Yicheng Medical Equipment Co., Ltd	BCP	Enterprises	8668	Beijing Liber Biotechnology Research Institute Co., Ltd	BCP	Enterprises	3
149	Beijing Aikang Yicheng Medical Equipment Co., Ltd	BCP	Enterprises	8669	Beijing Yidian Lingdong Technology Co., Ltd	BCP	Enterprises	6
150	Beijing Ailangrui Technology Co., Ltd	BHD	Enterprises	8670	Beijing Aipu Zhicheng Network Technology Co., Ltd	BHD	Enterprises	2
151	Beijing Ailv Biotechnology Co., Ltd	BHD	Enterprises	8671	Hebei Ailv Biotechnology Co., Ltd	HLF	Enterprises	2
153	Beijing Aitepu Technology Co., Ltd	BCP	Enterprises	8673	Beijing Aitepu Medical Technology Co., Ltd	BCP	Enterprises	1
154	Beijing Anba Tech Biotechnology Co., Ltd	BFT	Enterprises	8674	Sanhe Anba Biotechnology Co., Ltd	HLF	Enterprises	1
155	Beijing Anbao Ruili Hydraulic Electromechanical Equipment Co., Ltd	BMTG	Enterprises	8675	Zhangjiakou Kangqian Machinery Co., Ltd	HZJK	Enterprises	1
156	Beijing Anbiqi Biotechnology Co., Ltd	BTZ	Enterprises	8676	Anbiqi (Tianjin) Biotechnology Co., Ltd	TBHXQ	Enterprises	1
160	Beijing Anguanjia Technology Co., Ltd	BHD	Enterprises	8679	Tencent Cloud Computing (Beijing) Co., Ltd	BHD	Enterprises	1
161	Beijing Anjiebao Technology Development Co., Ltd	BHD	Enterprises	6822	Wang Yang	BHD	Individuals	1
162	Beijing Anjiekang Biotechnology Co., Ltd	BFT	Enterprises	8680	Beijing Hualian Win Win Technology Co., Ltd	BFT	Enterprises	1
163	Beijing Ankang Science and Technology Innovation Energy Conservation and Environmental Protection Technology Co., Ltd	BMTG	Enterprises	1228	University of Science and Technology Beijing	BHD	Colleges & Universities	2
164	Beijing Anlian Huanbao Technology Development Co., Ltd	BFT	Enterprises	8681	Beijing Jinggang Xingxing Technology Development Co., Ltd	BFT	Enterprises	1
165	Beijing Annaiji Energy Engineering Technology Co., Ltd	BHD	Enterprises	8682	Cangzhou Lingang Annaiji New Materials Co., Ltd	HCZ	Enterprises	2
166	Beijing Anting Pharmaceutical Biotechnology Co., Ltd	BMY	Enterprises	8683	Beijing Chengyi Investment Co., Ltd	BCY	Enterprises	3
167	Beijing Antong Plastic Products Co., Ltd	BTZ	Enterprises	8684	Beijing Antong Yitai Medical Technology Co., Ltd	BSY	Enterprises	1
168	Beijing Anwo Technology Co., Ltd	BFS	Enterprises	8685	Beijing Anchuang Gongyan Technology Co., Ltd	BCP	Enterprises	3
169	Beijing Anglin Trading Technology Co., Ltd	BHD	Enterprises	8686	Tianjin Anglin Trading Fibers High tech Materials Co., Ltd	TDL	Enterprises	3
170	Beijing Aotian Donglian Technology Co., Ltd	BHD	Enterprises	8688	Zhongke Innovation and Development (Beijing) Technology Co., Ltd	BHD	Enterprises	1
171	Beijing Aoyou Tianxia Technology Co., Ltd	BHD	Enterprises	8689	Beijing Aoyi Xiaosheng Technology Co., Ltd	BCP	Enterprises	4
172	Beijing Auben Zhongyi Automation Engineering Co., Ltd	BSY	Enterprises	8690	Beijing Tang'an Industrial Safety and Environmental Protection Technology Co., Ltd	BSY	Enterprises	1
173	Beijing Aobo Space Technology Co., Ltd	BHD	Enterprises	8691	Beijing Guodian High tech Technology Co., Ltd	BHD	Enterprises	3
174	Beijing Aobo Xingye Steel Structure Co., Ltd	BHR	Enterprises	8692	Beijing Hanlinyuan Technology Co., Ltd	BSY	Enterprises	1
175	Beijing Aoli Zhuxing Petrochemical Technology Co., Ltd	BSJS	Enterprises	8503	Zhu Weinian	TWQ	Individuals	1
178	Beijing Ultraman Technology Co., Ltd	BSJS	Enterprises	8695	Beijing Chuangshengzhe Cultural Media Co., Ltd	BCY	Enterprises	1
179	Beijing Omifec Technology Co., Ltd	BHD	Enterprises	8696	Beijing Coronafit Technology Co., Ltd	BHD	Enterprises	2
180	Beijing Aopu Kexing Technology Co., Ltd	BMTG	Enterprises	8697	Beijing Baihui Weikang Technology Co., Ltd	BHD	Enterprises	2
181	Beijing Aorun Kaiyuan Environmental Protection Technology Research Institute Co., Ltd	BHD	Enterprises	1332	Beijing Lianlv Technology Group Co., Ltd	BCP	Enterprises	24
182	Beijing Aorun Lianchuang Microelectronics Technology Development Co., Ltd	BSY	Enterprises	8698	Beijing Taiwei Huaying Technology Co., Ltd	BCP	Enterprises	6
183	Beijing Aosaikang Pharmaceutical Co., Ltd	BFT	Enterprises	8699	Beijing Dongfang Xinxing Survey and Design Co., Ltd	BFT	Enterprises	10
184	Beijing Ostesai Medical Technology Co., Ltd	BSY	Enterprises	8700	The Fourth Medical Center of the General Hospital of the People's Liberation Army of China	BHD	Agency groups	4
185	Beijing Ottomit Electronics Co., Ltd	BSY	Enterprises	182	Beijing Aorun Lianchuang Microelectronics Technology Development Co., Ltd	BSY	Enterprises	2
187	Beijing Ovia Biotechnology Co., Ltd	BDX	Enterprises	8701	Tianjin Ovia Biotechnology Co., Ltd	TBHXQ	Enterprises	1
189	Beijing Aohe Pharmaceutical Research Institute Co., Ltd	BTZ	Enterprises	1917	Beijing Sihuan Pharmaceutical Co., Ltd	BTZ	Enterprises	1
191	Beijing Aojia Ecological Agriculture Co., Ltd	BTZ	Enterprises	190	Beijing Aojia Fertilizer Industry Co., Ltd	BTZ	Enterprises	1
192	Beijing Aoren Construction Technology Development Co., Ltd	BDX	Enterprises	8702	Beijing Luma Technology Co., Ltd	BDX	Enterprises	1
193	Beijing Aoruisi Biotechnology Co., Ltd	BDX	Enterprises	8703	Beijing Aoruisi Biotechnology Co., Ltd	BFT	Enterprises	1
195	Beijing Bayue Chishi Technology Co., Ltd	BHD	Enterprises	8704	Growth Engine (Beijing) Information Technology Co., Ltd	BHD	Enterprises	1
196	Beijing Bark Shell Catering Management Co., Ltd	BFT	Enterprises	8705	Meiqiaojianren Trading (Beijing) Co., Ltd	BDX	Enterprises	2
197	Beijing Baiaoweisi Pharmaceutical Research Co., Ltd	BDX	Enterprises	8706	Beijing Saifu Medical Research Institute Co., Ltd	BDX	Enterprises	1
199	Beijing Baidu Wangxun Technology Co., Ltd	BHD	Enterprises	2	Apollo Smartlink (Beijing) Technology Co.	BDX	Enterprises	129
199	Beijing Baidu Wangxun Technology Co., Ltd	BHD	Enterprises	8531	Apollo Intelligent Technology (Beijing) Co., Ltd	BHD	Enterprises	108
199	Beijing Baidu Wangxun Technology Co., Ltd	BHD	Enterprises	8589	Beijing Kangfuzi Health Technology Co., Ltd	BHD	Enterprises	2
199	Beijing Baidu Wangxun Technology Co., Ltd	BHD	Enterprises	8586	Beijing Xiaodu Interactive Entertainment Technology Co., Ltd	BHD	Enterprises	3
199	Beijing Baidu Wangxun Technology Co., Ltd	BHD	Enterprises	8591	Beijing Yinzhibang Cultural Technology Co., Ltd	BCY	Enterprises	7
199	Beijing Baidu Wangxun Technology Co., Ltd	BHD	Enterprises	4282	Kunlun Core (Beijing) Technology Co., Ltd	BHD	Enterprises	12
200	Beijing Baike Technology Group Co., Ltd	BCY	Enterprises	8708	Beijing Youshengji Ecological Technology Co., Ltd	BCY	Enterprises	4
201	Beijing Bailiwei Warehousing and Logistics Co., Ltd	BDX	Enterprises	8709	Budweiser Warehousing Services (Beijing) Co., Ltd	BDX	Enterprises	2
202	Beijing Baite Meibo Biotechnology Co., Ltd	BFT	Enterprises	8710	Beijing Zhiren Meibo Biotechnology Co., Ltd	BDX	Enterprises	3
204	Beijing Baiyi Hengyuan Technology Co., Ltd	BHD	Enterprises	8711	Beijing Boyuan Xinli Technology Co., Ltd	BHD	Enterprises	3
205	Beijing Baizhi Education Technology Co., Ltd	BHD	Enterprises	7159	Xu Rui	BXC	Individuals	1
206	Beijing Baicaibang Technology Co., Ltd	BHD	Enterprises	8712	Beijing Kuneng Technology Co., Ltd	BHD	Enterprises	3
207	Beijing Baicai New Materials Technology Co., Ltd	BHD	Enterprises	8713	China Railway New Materials (Beijing) Technology Co., Ltd	BFT	Enterprises	1
208	Beijing Baineng Electrical Technology Co., Ltd	BHD	Enterprises	8714	Beijing Baineng Yingtian Technology Co., Ltd	BHD	Enterprises	29
209	Beijing Baihui Weikang Medical Robot Technology Co., Ltd	BHD	Enterprises	8697	Beijing Baihui Weikang Technology Co., Ltd	BHD	Enterprises	6
210	Beijing Becklock Technology Co., Ltd	BHD	Enterprises	8715	Dongxia Datong (Beijing) Management Consulting Co., Ltd	BFT	Enterprises	12
211	Beijing Semiconductor Lighting Technology Promotion Center	BHD	Agency groups	8716	Beijing Guolian Wanzhong Semiconductor Technology Co., Ltd	BSY	Enterprises	2
211	Beijing Semiconductor Lighting Technology Promotion Center	BHD	Agency groups	8717	Beijing Zhichuang Huake Semiconductor Research Institute Co., Ltd	BSY	Enterprises	1
212	Beijing Semiconductor Special Equipment Research Institute (45th Research Institute of China Electronics Technology Group Corporation)	BDX	Enterprises	8718	Beijing Jingyi Jingwei Technology Co., Ltd	BDX	Enterprises	5
212	Beijing Semiconductor Special Equipment Research Institute (45th Research Institute of China Electronics Technology Group Corporation)	BDX	Enterprises	8719	Sanhe Jianhua High tech Co., Ltd	HLF	Enterprises	2
213	Beijing Bangbang Win Win Network Technology Co., Ltd	BSJS	Enterprises	8720	Dajia Xinke Co., Ltd	BCY	Enterprises	1
217	Beijing Baoderui Health Industry Co., Ltd	BTZ	Enterprises	8723	Baode Rui (Hebei) Health Industry Co., Ltd	HZJK	Enterprises	1
218	Beijing Baohe Elite Technology Co., Ltd	BSJS	Enterprises	8724	100 billion yuan Group Co., Ltd	BSY	Enterprises	2
220	Beijing Baoli Temu Coal Machinery Manufacturing Co., Ltd	BTZ	Enterprises	8725	Yipa Technology Hebei Co., Ltd	HLF	Enterprises	1
222	Beijing Baoruntang Biotechnology Co., Ltd	BFT	Enterprises	8727	Beijing Tecmei High tech Co., Ltd	BFT	Enterprises	1
224	Beijing Baowo Automobile Co., Ltd	BMY	Enterprises	2712	Beiqi Foton Automobile Co., Ltd	BCP	Enterprises	24
225	Beijing Poly Star Data CD Co., Ltd	BSY	Enterprises	8729	Beijing Poly Microchip Technology Co., Ltd	BSY	Enterprises	1
226	Beijing Baotu Biotechnology Co., Ltd	BHR	Enterprises	2153	Beijing Xiangrui Biological Products Co., Ltd	BHR	Enterprises	2
226	Beijing Baotu Biotechnology Co., Ltd	BHR	Enterprises	8730	Hebei Jingshuo Biotechnology Co., Ltd	HSJZ	Enterprises	1
227	Beijing Beiang Technology Co., Ltd	BTZ	Enterprises	8731	Beijing Liuma Ruichi Technology Co., Ltd	BHD	Enterprises	2
228	Beijing Beibian Microgrid Technology Co., Ltd	BHD	Enterprises	8732	Beijing Beibian Energy Control Technology Co., Ltd	BYQ	Enterprises	1
229	Beijing Beibo Safety Glass Co., Ltd	BTZ	Enterprises	8734	Tianjin Beibo Glass Industry Technology Co., Ltd	TBD	Enterprises	14
230	Beijing Beida Jubang Technology Co., Ltd	BDX	Enterprises	8735	Weixian Jubang New Materials Technology Co., Ltd	HHD	Enterprises	1
233	Beijing North Dazhong Zhiwei System Technology Co., Ltd	BHD	Enterprises	8738	Beijing Zhongzhixin Technology Co., Ltd	BHD	Enterprises	36
234	Beijing Beidou Fangyuan Electronic Technology Co., Ltd	BSJS	Enterprises	8739	Beijing Net High tech Co., Ltd	BCY	Enterprises	1
234	Beijing Beidou Fangyuan Electronic Technology Co., Ltd	BSJS	Enterprises	8740	Shijiazhuang Liangcun Thermal Power Co., Ltd	HSJZ	Enterprises	1
236	Beijing North Bangjie Technology Development Co., Ltd	BCP	Enterprises	8742	Beijing Iridium Bowl Longxin Technology Co., Ltd	BCY	Enterprises	14
237	Beijing Beifang Fenghuo Technology Co., Ltd	BHD	Enterprises	8743	Datang Lianyi Technology Co., Ltd	BHD	Enterprises	5
238	Beijing North Huachuang Microelectronics Equipment Co., Ltd	BDX	Enterprises	8744	Beijing North China Innovation Energy Lithium Battery Equipment Technology Co., Ltd	BDX	Enterprises	1
240	Beijing Beifu Investment Co., Ltd	BHD	Enterprises	2564	Beijing Zhongjia Holdings Co., Ltd	BDC	Enterprises	1
242	Beijing Beiguang Technology Co., Ltd	BSY	Enterprises	238	Beijing North Huachuang Microelectronics Equipment Co., Ltd	BDX	Enterprises	13
243	Beijing Beihuan New Industrial Technology Co., Ltd	BTZ	Enterprises	8746	Hongli (Tianjin) Environmental Protection Technology Co., Ltd	TWQ	Enterprises	1
244	Beijing Beijiao Hengtong Technology Co., Ltd	BHD	Enterprises	8747	COMLAB (Beijing) Communication System Equipment Co., Ltd	BSJS	Enterprises	2
245	Beijing Beijiao Information Control Technology Co., Ltd	BHD	Enterprises	4747	Liu Weibin	BDC	Individuals	5
246	Beijing Beike Andi Technology Development Co., Ltd	BHD	Enterprises	2011	Beijing Tianxiatu Technology Co., Ltd	BHD	Enterprises	3
246	Beijing Beike Andi Technology Development Co., Ltd	BHD	Enterprises	8748	Beijing Tiantiantu Data Technology Co., Ltd	BHD	Enterprises	1
248	Beijing Beike Fangxing Environmental Protection Technology Co., Ltd	BHR	Enterprises	8750	Beijing Fangxing Science and Technology Innovation Environmental Technology Co., Ltd	BHR	Enterprises	6
250	Beijing Beikuang Zinc Industry Co., Ltd	BFT	Enterprises	8752	Beikuang New Materials Technology Co., Ltd	BCP	Enterprises	2
250	Beijing Beikuang Zinc Industry Co., Ltd	BFT	Enterprises	4281	Mining and Metallurgical Technology Group Co., Ltd	BXC	Enterprises	1
251	Beijing Beilin Lvyuan Ecological Technology Research Institute Co., Ltd	BHD	Enterprises	8753	Qi Youxiang	BHD	Individuals	3
252	Beijing Beilunte Technology Development Co., Ltd	BSJS	Enterprises	8754	Xinyun Heng'an Medical Technology (Beijing) Co., Ltd	BSY	Enterprises	3
255	Beijing Beiqi Deben Automotive Technology Center Co., Ltd	BSY	Enterprises	1551	BAIC Motor Corporation Limited	BSY	Enterprises	4
256	Beijing North Tungsten New Materials Technology Co., Ltd	BCP	Enterprises	8755	Beijing Beiwu New Materials Technology Co., Ltd	BCP	Enterprises	1
257	Beijing Beiyachenxing Technology Co., Ltd	BFT	Enterprises	8756	Beiya Qi'an Technology (Beijing) Co., Ltd	BHD	Enterprises	1
260	Beijing Beiyi Innovation Vacuum Technology Co., Ltd	BDX	Enterprises	8759	Beijing Sihai Xiangyun Fluid Technology Co., Ltd	BSY	Enterprises	3
261	Beijing Beirui Hekang Biotechnology Co., Ltd	BCP	Enterprises	8760	Beijing Beirui Hekang Medical Laboratory Co., Ltd	BCY	Enterprises	2
262	Beijing Beiteli Darui Technology Development Co., Ltd	BTZ	Enterprises	8761	Zhang Ting	BHD	Individuals	1
264	Beijing Beikewei Biotechnology Co., Ltd	BTZ	Enterprises	6865	Wang Zhao	BXC	Individuals	1
265	Beijing Beiken Hengye Technology Development Co., Ltd	BCP	Enterprises	8763	Medical Support Technology Research Institute of the System Engineering Research Institute of the Academy of Military Sciences	THD	Scientific institutions	4
266	Beijing Beishute Technology Development Co., Ltd	BCY	Enterprises	6355	Tianjin Zhongkejian New Materials Technology Co., Ltd	TDL	Enterprises	3
267	Beijing Bencao Tianyuan Pharmaceutical Research Institute	BHD	Enterprises	8765	Wei Junling	BFT	Individuals	1
268	Beijing Bennong Technology Development Co., Ltd	BDX	Enterprises	8766	Beijing Bennong Ecological Environment Technology Research Institute Co., Ltd	BDX	Enterprises	4
269	Beijing Benyuan Shuchuang Consulting Co., Ltd	BYQ	Enterprises	8767	Beijing Benyuan Yunjian Technology Co., Ltd	BTZ	Enterprises	1
270	Beijing Billy Information Technology Co., Ltd	BDC	Enterprises	8768	Zhongguancun Technology Leasing Co., Ltd	BCY	Enterprises	1
271	Beijing Bilin Win Win Information Technology Co., Ltd	BHD	Enterprises	8769	Beijing Gongshi Technology Co., Ltd	BFS	Enterprises	1
272	Beijing BitContinent Technology Co., Ltd	BDX	Enterprises	641	Beijing Siji Yuanhang Technology Co., Ltd	BHD	Enterprises	3
272	Beijing BitContinent Technology Co., Ltd	BDX	Enterprises	5557	Suanfeng Technology (Beijing) Co., Ltd	BHD	Enterprises	26
273	Beijing Bixin Technology Co., Ltd	BHD	Enterprises	6636	Wang Chunfeng	BHD	Individuals	3
277	Beijing Bihaizhou Corrosion Protection Industry Co., Ltd	BFT	Enterprises	8772	Beijing Bihai Yunzhi New Material Technology Co., Ltd	BFT	Enterprises	12
279	Beijing Bishuiruncheng Water Consulting Co., Ltd	BFT	Enterprises	8775	Beijing Shanzhi Rongchuang Technology Co., Ltd	BHD	Enterprises	1
281	Beijing Bishuiyuan Water Purification Technology Co., Ltd	BHR	Enterprises	8776	Beijing Bishuiyuan Water Purification Engineering Technology Co., Ltd	BCP	Enterprises	1
281	Beijing Bishuiyuan Water Purification Technology Co., Ltd	BHR	Enterprises	282	Beijing Bishuiyuan Technology Co., Ltd	BHD	Enterprises	1
283	Beijing Bishuiyuan Membrane Technology Co., Ltd	BHR	Enterprises	8778	Osaico Membrane Technology (Tianjin) Co., Ltd	TBD	Enterprises	2
283	Beijing Bishuiyuan Membrane Technology Co., Ltd	BHR	Enterprises	8779	Beijing Bihai Environmental Technology Co., Ltd	BHD	Enterprises	1
283	Beijing Bishuiyuan Membrane Technology Co., Ltd	BHR	Enterprises	8780	Beijing Bishuiyuan Separation Membrane Technology Co., Ltd	BHR	Enterprises	2
283	Beijing Bishuiyuan Membrane Technology Co., Ltd	BHR	Enterprises	8776	Beijing Bishuiyuan Water Purification Engineering Technology Co., Ltd	BCP	Enterprises	2
283	Beijing Bishuiyuan Membrane Technology Co., Ltd	BHR	Enterprises	282	Beijing Bishuiyuan Technology Co., Ltd	BHD	Enterprises	4
283	Beijing Bishuiyuan Membrane Technology Co., Ltd	BHR	Enterprises	1460	Beijing Muweite Technology Co., Ltd	BHR	Enterprises	2
284	Beijing Binsong Photonics Technology Co., Ltd	BFT	Enterprises	8782	Binsong Photon Technology (Langfang) Co., Ltd	HLF	Enterprises	1
285	Beijing Boruo Technology Co., Ltd	BHD	Enterprises	8783	Wanglian Clearing Co., Ltd	BXC	Enterprises	4
286	Beijing Fiberglass Institute Composite Materials Co., Ltd	BYQ	Enterprises	1214	Beijing Comte Technology Development Co., Ltd	BDX	Enterprises	6
286	Beijing Fiberglass Institute Composite Materials Co., Ltd	BYQ	Enterprises	3438	State Grid Smart Grid Research Institute Co., Ltd	BCP	Enterprises	1
288	Beijing Pineapple Rice Technology Co., Ltd	BCY	Enterprises	8784	Hebei Baina Xinda Technology Co., Ltd	HLF	Enterprises	1
290	Beijing Bosi Wireless Technology Co., Ltd	BCY	Enterprises	2733	Bosi Communication Technology (Beijing) Co., Ltd	BCY	Enterprises	1
291	Beijing Boken Energy Conservation Technology Co., Ltd	BSY	Enterprises	8785	Beijing Lantianda Automotive Clean Fuel Technology Co., Ltd	BSY	Enterprises	1
292	Beijing Boao Jingdian Biotechnology Co., Ltd	BDX	Enterprises	8786	The Second Medical Center of the General Hospital of the People's Liberation Army of China	BHD	Agency groups	1
293	Beijing Bochuangjiahe Energy saving Technology Co., Ltd	BFT	Enterprises	2218	Beijing Xinhuo Liaoyuan Energy saving Technology Service Co., Ltd	BDC	Enterprises	1
294	Beijing Bochuang Xingsheng Technology Co., Ltd	BHD	Enterprises	8787	Beijing Bochuang Linkage Technology Co., Ltd	BHD	Enterprises	1
297	Beijing Bodian Xinli Electric Co., Ltd	BDX	Enterprises	298	Beijing Bodian New Energy Power Technology Co., Ltd	BDX	Enterprises	1
299	Beijing Boguang Runze Technology Co., Ltd	BHD	Enterprises	8789	Beijing Yineng Technology Co., Ltd	BTZ	Enterprises	1
300	Beijing Bohong Juyuan Renewable Resources Recycling Co., Ltd	BSY	Enterprises	8790	Liu Jian	BCY	Individuals	1
301	Beijing Bohua Xinzhi Technology Co., Ltd	BCP	Enterprises	8791	Beijing Bohua Anchuang Technology Co., Ltd	BSY	Enterprises	2
301	Beijing Bohua Xinzhi Technology Co., Ltd	BCP	Enterprises	926	Beijing University of Chemical Technology	BCY	Colleges & Universities	1
302	Beijing Bohuite Environmental Protection Technology Co., Ltd	BCY	Enterprises	8792	Beijing Jiarunjie Environmental Protection Technology Co., Ltd	BCY	Enterprises	1
304	Beijing Bole Interactive Technology Co., Ltd	BHD	Enterprises	8793	Beijing QiuMi Technology Co., Ltd	BHD	Enterprises	1
305	Beijing Bonafide Technology Co., Ltd	BXC	Enterprises	127	North China University of Technology	BSJS	Colleges & Universities	3
305	Beijing Bonafide Technology Co., Ltd	BXC	Enterprises	8794	Hebei Baoli Engineering Equipment Co., Ltd	HHS	Enterprises	1
306	Beijing Bopeng Beike Energy Conservation and Environmental Protection Co., Ltd	BHD	Enterprises	307	Beijing Bopeng Beike Technology Co., Ltd	BHD	Enterprises	1
307	Beijing Bopeng Beike Technology Co., Ltd	BHD	Enterprises	8795	Zhonghong Intelligent Technology (Hebei) Co., Ltd	HTS	Enterprises	1
308	Beijing Borui Tianyang Technology Co., Ltd	BCY	Enterprises	8796	Hebei San'en Oil and Gas Engineering Technology Service Co., Ltd	HCZ	Enterprises	1
309	Beijing Borun Hongda Technology Development Co., Ltd	BDC	Enterprises	8797	Borun Hongda (Tianjin) Technology Development Co., Ltd	TWQ	Enterprises	1
310	Beijing Boseide Technology Co., Ltd	BSY	Enterprises	8798	Beijing Youdeze Technology Co., Ltd	BSY	Enterprises	1
312	Beijing Bosi Tianxia Tourism Landscape Planning and Design Co., Ltd	BCP	Enterprises	1489	Beijing University Of Agriculture	BCP	Colleges & Universities	1
313	Beijing Bopeptide Jukang Biotechnology Co., Ltd	BSY	Enterprises	8799	Beijing Bopeptide Weiming Biotechnology Co., Ltd	BSY	Enterprises	3
314	Beijing Boyan Xinchuang Digital Technology Co., Ltd	BHD	Enterprises	8800	Beijing Boyan High tech Technology Co., Ltd	BHD	Enterprises	5
315	Beijing Boyuan Xingkang Technology Co., Ltd	BHD	Enterprises	8697	Beijing Baihui Weikang Technology Co., Ltd	BHD	Enterprises	1
316	Beijing Boyuan Precision Medical Technology Co., Ltd	BCP	Enterprises	410	Peking University	BHD	Colleges & Universities	2
317	Beijing Boyuan Zhiming Technology Co., Ltd	BHD	Enterprises	8801	Beijing Shengsi Technology Co., Ltd	BHD	Enterprises	1
318	Beijing Bozhi Science and Technology Co., Ltd	BHR	Enterprises	8802	Beijing Ruifu Time Technology Co., Ltd	BHD	Enterprises	1
319	Beijing Bozhi Oasis Pharmaceutical Technology Co., Ltd	BDX	Enterprises	4216	BOE Technology Group Co., Ltd.	BCY	Enterprises	3
320	Beijing Bodongbo Civil Engineering Co., Ltd	BCY	Enterprises	8806	Lin Xiaoyan	HTS	Individuals	2
321	Beijing Buka Interactive Technology Co., Ltd	BHD	Enterprises	1669	Beijing Sanhao Interactive Education Technology Co., Ltd	BHD	Enterprises	1
323	Beijing Blaig Technology Co., Ltd	BHD	Enterprises	8808	Beijing Beida Zhihui Micro Structure Analysis and Testing Center Co., Ltd	BFS	Enterprises	1
324	Beijing Brusgay Environmental Protection Technology Development Co., Ltd	BFS	Enterprises	8809	Beijing Dongfang Tianlan Technology Co., Ltd	BFT	Enterprises	1
325	Beijing Burui Pharmaceutical Research Co., Ltd	BCP	Enterprises	4337	Lepu (Beijing) Medical Equipment Co., Ltd	BCP	Enterprises	1
327	Beijing Zangwei Xinkang Pharmaceutical Research and Development Co., Ltd	BCP	Enterprises	1132	Beijing Jingwei Xinkang Pharmaceutical Technology Development Co., Ltd	BCP	Enterprises	3
328	Beijing Caohuiying Culture and Sports Development Co., Ltd	BDX	Enterprises	8810	Beijing Abato Technology Development Co., Ltd	BTZ	Enterprises	1
329	Beijing Evergreen Vine Technology Co., Ltd	BHD	Enterprises	8047	China University of Mining & Technology (Beijing)	BHD	Colleges & Universities	1
330	Beijing Changqingteng Biotechnology Co., Ltd	BSJS	Enterprises	874	Beijing Warner Zhongkang Technology Development Co., Ltd	BDX	Enterprises	1
330	Beijing Changqingteng Biotechnology Co., Ltd	BSJS	Enterprises	2336	Beijing Yihua Biotechnology Co., Ltd	BSJS	Enterprises	1
331	Beijing Changtongda Communication Technology Co., Ltd	BHD	Enterprises	8811	Beijing Datang Liandian Technology Co., Ltd	BTZ	Enterprises	1
332	Beijing Changxing Information Technology Co., Ltd	BCY	Enterprises	8812	Pintu (Beijing) Information Technology Co., Ltd	BHD	Enterprises	1
335	Beijing Changyou Tianxia Network Technology Group Co., Ltd	BSJS	Enterprises	8814	Beijing Changyou Chuangxiang Software Technology Co., Ltd	BSJS	Enterprises	2
336	Beijing Chaosynchronous Technology Co., Ltd	BMY	Enterprises	8815	Chaosynchronous Co., Ltd	BMY	Enterprises	1
337	Beijing Chaoqing Environmental Protection Energy Technology Co., Ltd	BCY	Enterprises	8816	Pi Meng	BCY	Individuals	1
338	Beijing Chaotie Fubang Technology Development Co., Ltd	BMY	Enterprises	8817	Beijing Guotie United Technology Co., Ltd	BMY	Enterprises	1
339	Beijing Chaobai Environmental Protection Technology Co., Ltd	BSY	Enterprises	8818	Beijing Chaobai Environmental Protection Equipment Co., Ltd	BSY	Enterprises	1
340	Beijing Chehejia Information Technology Co., Ltd	BSY	Enterprises	8819	Beijing Chehejia Automotive Technology Co., Ltd	BSY	Enterprises	57
340	Beijing Chehejia Information Technology Co., Ltd	BSY	Enterprises	1381	Beijing Rockwell Technology Co., Ltd	BSY	Enterprises	62
340	Beijing Chehejia Information Technology Co., Ltd	BSY	Enterprises	2712	Beiqi Foton Automobile Co., Ltd	BCP	Enterprises	8
341	Beijing Chewangtong Technology Co., Ltd	BHD	Enterprises	8820	Beijing Qilbright Technology Co., Ltd	BHD	Enterprises	1
343	Beijing Chenfeng Zhiyuan Technology Co., Ltd	BCP	Enterprises	2673	Beijing Zhongyun Ren'an Technology Co., Ltd	BHR	Enterprises	1
344	Beijing Chenhuan Biotechnology Co., Ltd	BCP	Enterprises	8822	Guoke Danlan Investment (Beijing) Co., Ltd	BCY	Enterprises	2
345	Beijing Chengyu Pharmaceutical Co., Ltd	BFS	Enterprises	8823	Beijing Chengyu Chemical Co., Ltd	BFS	Enterprises	1
346	Beijing Chengnuo Medical Technology Co., Ltd	BDX	Enterprises	8824	Guojian Chengnuo Biotechnology (Beijing) Co., Ltd	BDX	Enterprises	4
347	Beijing Chengtian Hengye Coal Mine Equipment Co., Ltd	BMTG	Enterprises	8825	Hebei Chengtian Hengye Coal Mine Equipment Co., Ltd	HLF	Enterprises	1
349	Beijing Chengxin Nenghuan Technology Co., Ltd	BFT	Enterprises	8826	Beijing Jiuzhou Hengsheng Electric Power Technology Co., Ltd	BTZ	Enterprises	1
350	Beijing Chengxing Technology Co., Ltd	BMTG	Enterprises	8827	Beijing Tianyu Yun'an Technology Co., Ltd	BHD	Enterprises	1
352	Beijing Chengzhi Yonghua Technology Co., Ltd	BHD	Enterprises	5348	Shijiazhuang Chengzhi Yonghua Display Materials Co., Ltd	HSJZ	Enterprises	30
353	Beijing Promise Future Technology Co., Ltd	BDX	Enterprises	8829	Baoding Nuowei Technology Co., Ltd	HBD	Enterprises	2
354	Beijing Chengxin Zhuoyue Technology Co., Ltd	BHD	Enterprises	8830	Beijing Hechuang Shengke Technology Co., Ltd	BHD	Enterprises	1
355	Beijing Urban Construction Road and Bridge Construction Group Co., Ltd	BCY	Enterprises	356	Beijing Urban Construction Group Co., Ltd	BHD	Enterprises	3
356	Beijing Urban Construction Group Co., Ltd	BHD	Enterprises	358	Beijing Urban Construction Design and Development Group Co., Ltd	BXC	Enterprises	2
356	Beijing Urban Construction Group Co., Ltd	BHD	Enterprises	8047	China University of Mining & Technology (Beijing)	BHD	Colleges & Universities	1
357	Beijing Urban Construction Survey, Design and Research Institute Co., Ltd	BCY	Enterprises	356	Beijing Urban Construction Group Co., Ltd	BHD	Enterprises	2
358	Beijing Urban Construction Design and Development Group Co., Ltd	BXC	Enterprises	356	Beijing Urban Construction Group Co., Ltd	BHD	Enterprises	2
358	Beijing Urban Construction Design and Development Group Co., Ltd	BXC	Enterprises	8831	Beijing Urban Construction Intelligent Control Technology Co., Ltd	BSY	Enterprises	4
360	Beijing Shengshun Puhui Optoelectronic Technology Co., Ltd	BSY	Enterprises	2243	Beijing Xingjian Changkong Measurement and Control Technology Co., Ltd	BSY	Enterprises	3
361	Beijing Chenggong Machinery Technology Research Institute	BFS	Enterprises	8833	Chen Guangzhi	BFS	Individuals	1
362	Beijing Chengyi Technology Co., Ltd	BFT	Enterprises	8834	Beijing Zhixiang Lingyu Cold Chain Technology Co., Ltd	BFT	Enterprises	2
363	Beijing Chukuai Information Technology Co., Ltd	BHD	Enterprises	8835	Beijing Tianyun Ruchuan Technology Co., Ltd	BHD	Enterprises	1
364	Beijing Chushi Technology Co., Ltd	BCY	Enterprises	8836	Beijing Weixing Youcai Network Technology Co., Ltd	BDC	Enterprises	1
365	Beijing Chuanshang Technology Co., Ltd	BCY	Enterprises	8837	Beijing Mijing Hefeng Technology Co., Ltd	BCY	Enterprises	5
366	Beijing Chuang'an Microchip Technology Co., Ltd	BHD	Enterprises	8838	Zhaoyi Innovation Technology Group Co., Ltd	BHD	Enterprises	3
367	Beijing Chuangdao Industrial Ceramics Co., Ltd	BTZ	Enterprises	8839	Tianjin Chuang Thermal Conductive Materials Co., Ltd	TBD	Enterprises	5
368	Beijing Jianchuang Pharmaceutical Technology Development Co., Ltd	BCY	Enterprises	8841	Hebei Baishan Pharmaceutical Co., Ltd	HTS	Enterprises	1
369	Beijing Chuanglian Intelligent Soft Technology Co., Ltd	BCY	Enterprises	8842	Yunyi Supercomputing (Beijing) Software Technology Co., Ltd	BCY	Enterprises	2
370	Beijing Chuangshi Jieneng Robotics Co., Ltd	BFT	Enterprises	8843	Beijing Hede Feng Material Technology Co., Ltd	BFT	Enterprises	7
370	Beijing Chuangshi Jieneng Robotics Co., Ltd	BFT	Enterprises	8844	Beijing Strict Technology Co., Ltd	BDX	Enterprises	1
371	Beijing Chuangshi Intelligent Chain Information Technology Research Institute	BTZ	Enterprises	8845	Beijing Xinchuang Zhilian Technology Co., Ltd	BDX	Enterprises	2
372	Beijing Chuangwei Environmental Engineering Technology Co., Ltd	BCY	Enterprises	8846	Tianjin Sany Langzhong Environmental Protection Technology Co., Ltd	TJH	Enterprises	2
374	Beijing Innovation Works Kuangshi International Artificial Intelligence Technology Research Institute Co., Ltd	BHD	Enterprises	8847	Beijing Jiexiang Lingyue Technology Co., Ltd	BHD	Enterprises	1
375	Beijing Innovation Tongheng Technology Co., Ltd	BHD	Enterprises	8848	Hebei Hyde Biotechnology Co., Ltd	HTS	Enterprises	3
376	Beijing Innovation Zhiyuan Technology Co., Ltd	BHD	Enterprises	8849	Beijing Ruilai Smart Technology Co., Ltd	BHD	Enterprises	6
376	Beijing Innovation Zhiyuan Technology Co., Ltd	BHD	Enterprises	8850	Beijing Zhimei Yuansu Technology Co., Ltd	BHD	Enterprises	3
376	Beijing Innovation Zhiyuan Technology Co., Ltd	BHD	Enterprises	8851	Beijing Zhipu Huazhang Technology Co., Ltd	BHD	Enterprises	6
376	Beijing Innovation Zhiyuan Technology Co., Ltd	BHD	Enterprises	8852	Lingxi Medical Technology (Beijing) Co., Ltd	BHD	Enterprises	3
377	Beijing Chuangyi Hexian Science and Trade Co., Ltd	BDX	Enterprises	1258	Beijing Air Messenger Information Technology Co., Ltd	BHD	Enterprises	1
377	Beijing Chuangyi Hexian Science and Trade Co., Ltd	BDX	Enterprises	8853	Beijing Air Youyi Information Technology Co., Ltd	BDC	Enterprises	1
379	Beijing Chuangying Technology Industry Group Co., Ltd	BDX	Enterprises	8854	Beijing Silian Pharmaceutical Co., Ltd	BDX	Enterprises	2
380	Beijing Hammer Digital Technology Co., Ltd	BDX	Enterprises	3081	Tiktok Vision Co., Ltd	BSJS	Enterprises	37
381	Beijing Chunzhong Technology Co., Ltd	BHD	Enterprises	8856	Beijing Chunde Electronics Co., Ltd	BDX	Enterprises	1
381	Beijing Chunzhong Technology Co., Ltd	BHD	Enterprises	8857	Beijing Shengwu Technology Co., Ltd	BHD	Enterprises	1
381	Beijing Chunzhong Technology Co., Ltd	BHD	Enterprises	8858	Beijing Shijie Hengtong Technology Co., Ltd	BCP	Enterprises	1
384	Beijing Cuixiang Electrical Components Co., Ltd	BDX	Enterprises	8859	Beijing Jingren Electric Appliance Co., Ltd	BDX	Enterprises	7
385	Beijing Dabowei Ying Pharmaceutical Technology Co., Ltd	BFS	Enterprises	8860	The Military Medical Research Institute of the Chinese People's Liberation Army Academy of Military Sciences	BHD	Scientific institutions	2
387	Beijing Daguan Technology Co., Ltd	BHD	Enterprises	8862	Beijing Yuneng Fengzhi Technology Co., Ltd	BHD	Enterprises	2
388	Beijing Dajia Internet Information Technology Co., Ltd	BHD	Enterprises	8863	Kwai Technology Co., Ltd	BHD	Enterprises	12
390	Beijing Daxi Biotechnology Co., Ltd	BDX	Enterprises	8865	NuoSai United (Beijing) Biomedical Technology Co., Ltd	BDX	Enterprises	6
391	Beijing Dabei Agricultural Animal Health Technology Co., Ltd	BHR	Enterprises	1831	Beijing Veterinary Drug Supervision Institute	BCY	Agency groups	2
392	Beijing Dabei Agricultural Technology Group Co., Ltd	BHD	Enterprises	8867	Beijing Dabei Agricultural Biotechnology Co., Ltd	BHD	Enterprises	98
392	Beijing Dabei Agricultural Technology Group Co., Ltd	BHD	Enterprises	1831	Beijing Veterinary Drug Supervision Institute	BCY	Agency groups	1
392	Beijing Dabei Agricultural Technology Group Co., Ltd	BHD	Enterprises	8868	Beijing Weinong Biotechnology Co., Ltd	BHR	Enterprises	2
392	Beijing Dabei Agricultural Technology Group Co., Ltd	BHD	Enterprises	8869	Hebei Fangtian Agriculture and Animal Husbandry Technology Co., Ltd	HBD	Enterprises	1
394	Beijing Dacheng High tech Robot Technology Co., Ltd	BHD	Enterprises	7471	Yuan Peijiang	BHD	Individuals	1
396	Beijing Damap Technology Co., Ltd	BYQ	Enterprises	8300	Zhongke Yutu Technology Co., Ltd	BCY	Enterprises	1
397	Beijing Dagong Jianzhu Technology Co., Ltd	BTZ	Enterprises	417	Beijing Dayu Workshop Construction Technology Co., Ltd	BTZ	Enterprises	1
398	Beijing Dahao Technology Co., Ltd	BCY	Enterprises	8871	Beijing Dahao Gongsew Intelligent Control Technology Co., Ltd	BMY	Enterprises	2
399	Beijing Daheng Image Vision Co., Ltd	BHD	Enterprises	8872	Beijing Daheng Puxin Medical Technology Co., Ltd	BHD	Enterprises	1
399	Beijing Daheng Image Vision Co., Ltd	BHD	Enterprises	1305	Beijing Lima Dun Pacific Packaging Co., Ltd	HTS	Enterprises	2
399	Beijing Daheng Image Vision Co., Ltd	BHD	Enterprises	8873	Hebei Yuteng Cashmere Products Co., Ltd	HXT	Enterprises	1
400	Beijing Dahua Radio Instrument Co., Ltd	BHD	Enterprises	8874	Beijing Dahua Pinnai Technology Co., Ltd	BHD	Enterprises	1
401	Beijing Daqi Technology Co., Ltd	BHD	Enterprises	7814	Zhao Shuguang	BCY	Individuals	1
402	Beijing Daqing Biotechnology Co., Ltd	BHD	Enterprises	1229	Beijing Kejian Biotechnology Co., Ltd	BHD	Enterprises	8
403	Beijing Darong Environmental Technology Co., Ltd	BFS	Enterprises	8875	Xinyuan Xin (Beijing) Environmental Protection Engineering Co., Ltd	BSY	Enterprises	1
404	Beijing Forest Baicao Biotechnology Development Co., Ltd	BXC	Enterprises	3049	Dongfang Baicaotang International Science and Trade (Beijing) Co., Ltd	BCY	Enterprises	2
405	Beijing Dasheng Online Technology Co., Ltd	BHD	Enterprises	406	Beijing Dashengzhixing Technology Co., Ltd	BSJS	Enterprises	4
406	Beijing Dashengzhixing Technology Co., Ltd	BSJS	Enterprises	405	Beijing Dasheng Online Technology Co., Ltd	BHD	Enterprises	4
409	Beijing Daweijia Biotechnology Co., Ltd	BHD	Enterprises	8878	Cangzhou Weijia Animal Husbandry Co., Ltd	HCZ	Enterprises	1
410	Peking University	BHD	Colleges & Universities	122	Peking University Asset Management Co., Ltd	BHD	Enterprises	8
410	Peking University	BHD	Colleges & Universities	8879	Beijing Aijie Optoelectronic Technology Co., Ltd	BHD	Enterprises	3
410	Peking University	BHD	Colleges & Universities	8880	Beijing Omicron Biotechnology Co., Ltd	BSY	Enterprises	1
410	Peking University	BHD	Colleges & Universities	8881	Beijing Baiao Zhihui Technology Co., Ltd	BHD	Enterprises	1
410	Peking University	BHD	Colleges & Universities	316	Beijing Boyuan Precision Medical Technology Co., Ltd	BCP	Enterprises	2
410	Peking University	BHD	Colleges & Universities	325	Beijing Burui Pharmaceutical Research Co., Ltd	BCP	Enterprises	1
410	Peking University	BHD	Colleges & Universities	412	Peking University Science and Technology Development Co., Ltd	BHD	Enterprises	4
410	Peking University	BHD	Colleges & Universities	8883	Beijing Daohe Zhixin Technology Development Co., Ltd	BHD	Enterprises	1
410	Peking University	BHD	Colleges & Universities	8884	Beijing Deneng Ankang Biotechnology Co., Ltd	BHD	Enterprises	2
410	Peking University	BHD	Colleges & Universities	8885	Beijing Dongsheng Technology Group Co., Ltd	BCP	Enterprises	1
410	Peking University	BHD	Colleges & Universities	8886	Beijing Feiruida Medical Technology Co., Ltd	BHD	Enterprises	2
410	Peking University	BHD	Colleges & Universities	955	Beijing Huida Biotechnology Co., Ltd	BDX	Enterprises	1
410	Peking University	BHD	Colleges & Universities	8889	Beijing Jianmu Technology Co., Ltd	BHD	Enterprises	1
410	Peking University	BHD	Colleges & Universities	8890	Beijing Jinjing Technology Co., Ltd	BHD	Enterprises	1
410	Peking University	BHD	Colleges & Universities	8891	Beijing Jingzhun Medical Technology Co., Ltd	BDX	Enterprises	1
410	Peking University	BHD	Colleges & Universities	8892	Beijing Huxin Technology Co., Ltd	BCP	Enterprises	2
410	Peking University	BHD	Colleges & Universities	8893	Beijing Kunmai Medical Technology Co., Ltd	BHD	Enterprises	2
410	Peking University	BHD	Colleges & Universities	1644	Beijing Runshi Technology Co., Ltd	BHD	Enterprises	1
410	Peking University	BHD	Colleges & Universities	8894	Beijing 34 Technology Co., Ltd	BHD	Enterprises	6
410	Peking University	BHD	Colleges & Universities	8895	Beijing Shenrui Bolian Technology Co., Ltd	BHD	Enterprises	2
410	Peking University	BHD	Colleges & Universities	8896	Beijing Tiantian Jiyin Technology Co., Ltd	BHD	Enterprises	3
410	Peking University	BHD	Colleges & Universities	8897	Beijing Weishiwei Information Technology Co., Ltd	BHD	Enterprises	7
410	Peking University	BHD	Colleges & Universities	8898	Beijing Weiyuan Era Technology Co., Ltd	BHD	Enterprises	1
410	Peking University	BHD	Colleges & Universities	2176	Beijing Collaborative Innovation Research Institute	BHD	Agency groups	1
410	Peking University	BHD	Colleges & Universities	2219	Beijing Xinkaiyuan Pharmaceutical Technology Co., Ltd	BTZ	Enterprises	1
410	Peking University	BHD	Colleges & Universities	8899	Beijing Yinglang Chaoxian Medical Technology Co., Ltd	BFT	Enterprises	2
410	Peking University	BHD	Colleges & Universities	8900	Beijing Yuanji Huayi Biotechnology Co., Ltd	BCP	Enterprises	1
410	Peking University	BHD	Colleges & Universities	8901	Beijing Zhihua Gene Biotechnology Co., Ltd	BHD	Enterprises	3
410	Peking University	BHD	Colleges & Universities	8902	Beijing Zhongboxin Semiconductor Technology Co., Ltd	BSY	Enterprises	7
410	Peking University	BHD	Colleges & Universities	2645	Beijing Zhongshunjia Technology Co., Ltd	BDX	Enterprises	1
410	Peking University	BHD	Colleges & Universities	2678	Beijing Zhonglan Technology Co., Ltd	BHD	Enterprises	4
410	Peking University	BHD	Colleges & Universities	8903	Boya Jiyin (Beijing) Biotechnology Co., Ltd	BCP	Enterprises	2
410	Peking University	BHD	Colleges & Universities	8904	Boya Jiyin (Beijing) Biotechnology Co., Ltd	BCP	Enterprises	1
410	Peking University	BHD	Colleges & Universities	8905	National Computer Network and Information Security Management Center	BCY	Others	1
410	Peking University	BHD	Colleges & Universities	8906	Haijie Ya (Beijing) Medical Equipment Co., Ltd	BHD	Enterprises	11
410	Peking University	BHD	Colleges & Universities	8907	Haipai Tech (Beijing) Biopharmaceutical Technology Co., Ltd	BCP	Enterprises	1
410	Peking University	BHD	Colleges & Universities	8908	Huaxia Shengsheng Pharmaceutical (Beijing) Co., Ltd	BDX	Enterprises	3
410	Peking University	BHD	Colleges & Universities	8909	Precision Vision (Beijing) Medical Technology Co., Ltd	BSY	Enterprises	1
410	Peking University	BHD	Colleges & Universities	8910	Saina Biotechnology (Beijing) Co., Ltd	BDX	Enterprises	8
410	Peking University	BHD	Colleges & Universities	8911	Tianjin Fangzheng Handwriting Digital Technology Co., Ltd	TDL	Enterprises	2
410	Peking University	BHD	Colleges & Universities	6581	Tongjian Smart (Beijing) Technology Co., Ltd	BHD	Enterprises	4
410	Peking University	BHD	Colleges & Universities	8912	Xiumei (Beijing) Microsystem Technology Co., Ltd	BHD	Enterprises	2
410	Peking University	BHD	Colleges & Universities	7970	China National Offshore Oil Corporation Limited	BDC	Enterprises	1
410	Peking University	BHD	Colleges & Universities	8037	Institute of Biophysics, Chinese Academy of Sciences	BCY	Agency groups	1
410	Peking University	BHD	Colleges & Universities	8914	China Academy of Space Technology	BHD	Agency groups	2
410	Peking University	BHD	Colleges & Universities	8170	China Academy of Press and Publication	BFT	Agency groups	1
410	Peking University	BHD	Colleges & Universities	8182	Institute of Pharmacy, Chinese Academy of Medical Sciences	BXC	Agency groups	1
410	Peking University	BHD	Colleges & Universities	8915	Institute of Medicinal Plants, Chinese Academy of Medical Sciences	BHD	Agency groups	1
411	Peking University Third Hospital (Peking University Third School of Clinical Medicine)	BHD	Agency groups	149	Beijing Aikang Yicheng Medical Equipment Co., Ltd	BCP	Enterprises	2
411	Peking University Third Hospital (Peking University Third School of Clinical Medicine)	BHD	Agency groups	971	Beijing Jishuitan Hospital	BXC	Agency groups	1
411	Peking University Third Hospital (Peking University Third School of Clinical Medicine)	BHD	Agency groups	1471	Beijing Nantong Technology Group Co., Ltd	BHD	Enterprises	6
411	Peking University Third Hospital (Peking University Third School of Clinical Medicine)	BHD	Agency groups	8916	Beijing Wanjie Tianyuan Medical Equipment Co., Ltd	BDX	Enterprises	1
411	Peking University Third Hospital (Peking University Third School of Clinical Medicine)	BHD	Agency groups	8917	Beijing Zhongyin Technology Co., Ltd	BCP	Enterprises	3
411	Peking University Third Hospital (Peking University Third School of Clinical Medicine)	BHD	Agency groups	8918	Nordisk Technology (Beijing) Co., Ltd	BHD	Enterprises	1
412	Peking University Science and Technology Development Co., Ltd	BHD	Enterprises	410	Peking University	BHD	Colleges & Universities	4
413	Peking University People's Hospital (Peking University Second School of Clinical Medicine)	BXC	Agency groups	149	Beijing Aikang Yicheng Medical Equipment Co., Ltd	BCP	Enterprises	5
413	Peking University People's Hospital (Peking University Second School of Clinical Medicine)	BXC	Agency groups	8920	Beijing Aojing Biotechnology Co., Ltd	BXC	Enterprises	1
413	Peking University People's Hospital (Peking University Second School of Clinical Medicine)	BXC	Agency groups	8891	Beijing Jingzhun Medical Technology Co., Ltd	BDX	Enterprises	1
414	Peking University Shougang Hospital	BSJS	Agency groups	8921	Shougang Hospital Co., Ltd	BSJS	Enterprises	2
415	Beijing Dayang Runbo Technology Co., Ltd	BHD	Enterprises	8922	Beijing Zhongguang Shangyang Technology Co., Ltd	BHD	Enterprises	1
417	Beijing Dayu Workshop Construction Technology Co., Ltd	BTZ	Enterprises	7043	Xiao Zhongfa	BCY	Individuals	1
418	Beijing Dayu Photovoltaic Technology Co., Ltd	BCY	Enterprises	2732	Bingcheng Energy Holdings Group Co., Ltd	BCY	Enterprises	24
419	Beijing Dayuan Nonwoven Co., Ltd	BMTG	Enterprises	8924	Dayuan Nonwoven New Materials (Tianjin) Co., Ltd	TBD	Enterprises	1
420	Beijing Dayun Longteng Technology Co., Ltd	BCP	Enterprises	8925	Beijing Zhongji Applied Technology Research Institute Co., Ltd	BCY	Enterprises	1
421	Beijing Dazhou Zhenghe Building Materials Technology Co., Ltd	BDX	Enterprises	2267	Beijing Yada Runbang Building Materials Co., Ltd	BTZ	Enterprises	1
422	Beijing Damande Technology Co., Ltd	BTZ	Enterprises	8926	Beijing Huatai Nuoan Technology Co., Ltd	BSY	Enterprises	5
422	Beijing Damande Technology Co., Ltd	BTZ	Enterprises	8927	Beijing Huatai Nuoan Detection Technology Co., Ltd	BSY	Enterprises	9
423	Beijing Dana Experimental Technology Co., Ltd	BFT	Enterprises	8928	Dana Zhizao Hebei Industrial Equipment Co., Ltd	HBD	Enterprises	3
424	Beijing Danhua Haobo Electric Power Technology Co., Ltd	BHD	Enterprises	3977	North China Electric Power University (Baoding)	HBD	Colleges & Universities	2
425	Beijing Danhua Technology Development Co., Ltd	BMTG	Enterprises	8929	Sanhe Hengyue Vacuum Equipment Co., Ltd	HLF	Enterprises	1
426	Beijing Danxin Lingchuang Technology Co., Ltd	BHD	Enterprises	2866	Chen Mo	BHD	Individuals	3
427	Beijing Proteome Research Center	BCP	Agency groups	8930	Beijing Aisi Biotechnology Co., Ltd	BFS	Enterprises	1
427	Beijing Proteome Research Center	BCP	Agency groups	8931	Beijing Songguo Tianmu Health Management Co., Ltd	BCP	Enterprises	2
427	Beijing Proteome Research Center	BCP	Agency groups	8932	Institute of Biomics, Military Medical Research Institute, Academy of Military Sciences	BCP	Scientific institutions	2
427	Beijing Proteome Research Center	BCP	Agency groups	8860	The Military Medical Research Institute of the Chinese People's Liberation Army Academy of Military Sciences	BHD	Scientific institutions	2
428	Beijing Daoshun International Technology Development Co., Ltd	BCY	Enterprises	8933	Tianjin Binhai Daoshun Technology Development Co., Ltd	TBHXQ	Enterprises	1
430	Beijing Debao Haote Energy Technology Co., Ltd	BHD	Enterprises	7614	Zhang Lixiang	BHD	Individuals	1
432	Beijing Depec Innovation Technology Co., Ltd	BDX	Enterprises	8936	Beijing Dewei Smart Technology Co., Ltd	BDX	Enterprises	3
433	Beijing Dehong Curtain Wall Engineering Technology Co., Ltd	BTZ	Enterprises	8937	Beijing Xinyecheng Curtain Wall Engineering Co., Ltd	BTZ	Enterprises	1
434	Beijing Dekexin Technology Co., Ltd	BCP	Enterprises	8938	Beijing Deyi Microelectronics Technology Co., Ltd	BHD	Enterprises	1
435	Beijing Delifurui Pharmaceutical Technology Co., Ltd	BYQ	Enterprises	8939	Beijing Delisaina Pharmaceutical Technology Co., Ltd	BDX	Enterprises	1
435	Beijing Delifurui Pharmaceutical Technology Co., Ltd	BYQ	Enterprises	8940	Beijing Deli Yingjie Pharmaceutical Technology Co., Ltd	BHD	Enterprises	1
436	Beijing Depu Xinyuan Technology Development Co., Ltd	BPG	Enterprises	8941	Beijing Depu Xinyuan Ecological Technology Co., Ltd	BPG	Enterprises	7
438	Beijing Deruifeng Agricultural Technology Co., Ltd	BFS	Enterprises	8943	Beijing Zhongnong Guotai Technology Co., Ltd	BFS	Enterprises	8
439	Beijing Deruimai Mobile Internet Technology Co., Ltd	BCY	Enterprises	1263	Beijing Kuaizhixing Technology Co., Ltd	BDX	Enterprises	1
441	Beijing Detianquan Electromechanical Technology Research Institute	BHD	Enterprises	8945	Beijing Xingkedi Electronic Technology Research Institute	BHD	Enterprises	3
444	Beijing Dewite Electric Technology Co., Ltd	BSY	Enterprises	8947	Beijing Dewite IoT Technology Co., Ltd	BSY	Enterprises	1
447	Beijing Deyan Technology Co., Ltd	BCP	Enterprises	2385	Beijing Yonggui Technology Co., Ltd	BCP	Enterprises	1
448	Beijing Deyufang Food Technology Research Institute (Limited Partnership)	BHD	Enterprises	8949	Deyufang Food Co., Ltd	BCY	Enterprises	1
450	Beijing Dezhong Wanquan Pharmaceutical Technology Development Co., Ltd	BHD	Enterprises	8951	Beijing Wanquan Dezhong Pharmaceutical Biotechnology Co., Ltd	BCP	Enterprises	2
451	Beijing Difulai Technology Development Co., Ltd	BCP	Enterprises	8952	Liu Xingquan	HQHD	Individuals	2
453	Beijing Dianjie Biotechnology Co., Ltd	BDX	Enterprises	8953	Dianjie (Beijing) Precision Medical Technology Co., Ltd	BDX	Enterprises	1
454	Beijing Deerle Agricultural High tech Research and Development Center	BHD	Enterprises	8954	Qinong Biotechnology (Beijing) Co., Ltd	BCP	Enterprises	2
455	Beijing Dina Xingke Biotechnology Co., Ltd	BDX	Enterprises	1587	Beijing Qingke Biotechnology Co., Ltd	BDX	Enterprises	2
456	Beijing Dewell Oil and Gas Technology Development Co., Ltd	BHD	Enterprises	8120	China Petroleum Engineering Construction Co., Ltd	BXC	Enterprises	2
456	Beijing Dewell Oil and Gas Technology Development Co., Ltd	BHD	Enterprises	8146	China National Petroleum Corporation Limited	BXC	Enterprises	4
457	Beijing Didi Infinite Technology Development Co., Ltd	BHD	Enterprises	8955	Beijing Furuite Unlimited Technology Development Co., Ltd	BHD	Enterprises	1
457	Beijing Didi Infinite Technology Development Co., Ltd	BHD	Enterprises	8956	Beijing Hangji Technology Co., Ltd	BHD	Enterprises	4
457	Beijing Didi Infinite Technology Development Co., Ltd	BHD	Enterprises	8957	Beijing Qisheng Technology Co., Ltd	BHD	Enterprises	11
457	Beijing Didi Infinite Technology Development Co., Ltd	BHD	Enterprises	8958	Didi Intelligent Transportation Technology Co., Ltd	BHD	Enterprises	9
457	Beijing Didi Infinite Technology Development Co., Ltd	BHD	Enterprises	8959	Didu (Beijing) Technology Co., Ltd	BHD	Enterprises	17
458	Beijing Dikang Pharmaceutical Investment Management Co., Ltd	BDX	Enterprises	8960	Beijing Aotaikang Pharmaceutical Technology Development Co., Ltd	BFT	Enterprises	1
459	Beijing Ninth Laboratory Technology Co., Ltd	BHD	Enterprises	8961	Beijing Little Bird Listening Technology Co., Ltd	BDX	Enterprises	2
461	Beijing Disen Technology Development Co., Ltd	BCP	Enterprises	1776	Beijing Century Senlang Experimental Instrument Co., Ltd	BCP	Enterprises	1
462	Beijing Dayuanxin Internet Data Technology Co., Ltd	BDC	Enterprises	8963	Alibaba (Beijing) Software Services Co., Ltd	BCY	Enterprises	1
463	Beijing Dianyu Technology Co., Ltd	BCP	Enterprises	8964	Beijing Jinrui Century High Tech Co., Ltd	BXC	Enterprises	3
464	Beijing Dianguangcong Information Technology Co., Ltd	BDX	Enterprises	1452	Beijing Minglue Zhaohui Technology Co., Ltd	BHD	Enterprises	3
465	Beijing Electric Power Equipment Factory Co., Ltd	BFS	Enterprises	3023	Electric Power Planning Institute Co., Ltd	BXC	Enterprises	1
466	Beijing Diantong Weiye Electronic Equipment Co., Ltd	BCY	Enterprises	8965	Beijing Diantong Houguang New Energy Technology Co., Ltd	BCY	Enterprises	2
467	Beijing Wire and Cable Factory Baoding Co., Ltd	HBD	Enterprises	8966	Xiong'an Baodi Cable Co., Ltd	HBD	Enterprises	1
469	Beijing Diehe Yian Information Technology Co., Ltd	BFT	Enterprises	8967	Diehe Technology (China) Co., Ltd	BHD	Enterprises	1
470	Beijing Dingniu Hetian Technology Co., Ltd	BHD	Enterprises	8968	Beijing Dingniu Technology Co., Ltd	BHD	Enterprises	1
471	Beijing Dingrong Photovoltaic Technology Co., Ltd	BTZ	Enterprises	752	Beijing Heshengtong Technology Co., Ltd	BCP	Enterprises	23
471	Beijing Dingrong Photovoltaic Technology Co., Ltd	BTZ	Enterprises	2483	Beijing Zhixun Technology Co., Ltd	BHR	Enterprises	1
471	Beijing Dingrong Photovoltaic Technology Co., Ltd	BTZ	Enterprises	2693	Beijing Zhuoyi New Energy Technology Co., Ltd	BHR	Enterprises	1
472	Beijing Dingcai Technology Co., Ltd	BHD	Enterprises	3293	Gu'an Dingcai Technology Co., Ltd	HLF	Enterprises	18
473	Beijing Dingchen High tech Co., Ltd	BHD	Enterprises	8969	Sanhuan Permanent Magnet (Beijing) Technology Co., Ltd	BHD	Enterprises	2
474	Beijing Dingchen Graphite Technology Co., Ltd	BHD	Enterprises	8970	Beijing Dingchen Century Superconducting Technology Co., Ltd	BHD	Enterprises	9
475	Beijing Dingcheng Peptide Source Biotechnology Co., Ltd	BCP	Enterprises	8971	Jiao Shunchang	BCP	Individuals	3
476	Beijing Dingchuang Environmental Protection Co., Ltd	BSJS	Enterprises	8972	Beijing Environmental Science and Technology Ecological Environment Group Co., Ltd	BSJS	Enterprises	1
477	Beijing Dinghan Technology Co., Ltd	BFS	Enterprises	8973	Zhongjing Technology Group Co., Ltd	HSJZ	Enterprises	2
478	Beijing Dingneng Kaiyuan Battery Technology Co., Ltd	BDC	Enterprises	8974	Gu'an Fengxing Technology Co., Ltd	HLF	Enterprises	2
479	Beijing Dingyi Zhiyuan Technology Development Co., Ltd	BSY	Enterprises	1772	Beijing Century Huacheng Technology Development Co., Ltd	BSY	Enterprises	2
480	Beijing Dongsheng Century Technology Co., Ltd	BCY	Enterprises	8975	Beijing Dongrunke Petroleum Technology Co., Ltd	BCY	Enterprises	1
481	Beijing Oriental Aimei Biotechnology Co., Ltd	BDX	Enterprises	7767	Zhang Qingguo	BSJS	Individuals	1
482	Beijing Dongfang Daheng Technology Development Co., Ltd	BHD	Enterprises	8976	Beijing Yijiu Simulation Technology Co., Ltd	BMTG	Enterprises	7
483	Beijing Dongfang Fudi Environmental Technology Co., Ltd	BCY	Enterprises	8977	Beijing Futian Technology Co., Ltd	BSY	Enterprises	1
485	Beijing Dongfang Huazhi Petroleum Engineering Co., Ltd	BHD	Enterprises	8979	National Pipeline Network Group Beijing Pipeline Co., Ltd	BCY	Enterprises	1
486	Beijing Oriental Institute of Metrology and Testing	BHD	Agency groups	8980	Beijing Aerospace River Technology Development Co., Ltd	BHD	Enterprises	1
488	Beijing Dongfang Jiurui Technology Co., Ltd	BXC	Enterprises	8981	Sonoq (Beijing) Technology Co., Ltd	BXC	Enterprises	1
489	Beijing Dongfang Lihe Landscape Design Co., Ltd	BCY	Enterprises	501	Beijing Oriental Garden Environment Co., Ltd	BCY	Enterprises	1
490	Beijing Dongfang Miaosen Biotechnology Co., Ltd	BPG	Enterprises	8982	Taihe Kangmei (Beijing) Traditional Chinese Medicine Research Institute Co., Ltd	BFS	Enterprises	2
493	Beijing Dongfang Tianhe Rumen Passing Technology Research Institute Co., Ltd	BFT	Enterprises	8985	Beijing Dongfang Tianhe Biotechnology Co., Ltd	BFT	Enterprises	1
494	Beijing Dongfang Tong Technology Co., Ltd	BFT	Enterprises	8986	Beijing Dongfang Tong Network Information Technology Co., Ltd	BHD	Enterprises	1
495	Beijing Dongfang Weidian Information Technology Co., Ltd	BHD	Enterprises	8987	Weidian Baihui (Beijing) Information Security Technology Co., Ltd	BMY	Enterprises	3
496	Beijing Dongfang Xiehe Pharmaceutical Biotechnology Co., Ltd	BDX	Enterprises	4944	Mao Xu	BDX	Individuals	13
498	Beijing Dongfang Xingqi Food Industry Technology Co., Ltd	BFT	Enterprises	8989	Beijing Dongfang Beili Nutrition Technology Co., Ltd	BFT	Enterprises	7
500	Beijing Dongfang Yuhong Waterproof Technology Co., Ltd	BSY	Enterprises	8990	Baoding Dongfang Yuhong Building Materials Co., Ltd	HBD	Enterprises	1
500	Beijing Dongfang Yuhong Waterproof Technology Co., Ltd	BSY	Enterprises	8992	Dongfang Yuhong Building Repair Technology Co., Ltd	TBHXQ	Enterprises	1
500	Beijing Dongfang Yuhong Waterproof Technology Co., Ltd	BSY	Enterprises	8993	Dongfang Yuhong Civil Building Materials Co., Ltd	BDX	Enterprises	3
500	Beijing Dongfang Yuhong Waterproof Technology Co., Ltd	BSY	Enterprises	8994	Tangshan Dongfang Yuhong Waterproof Technology Co., Ltd	HTS	Enterprises	10
501	Beijing Oriental Garden Environment Co., Ltd	BCY	Enterprises	489	Beijing Dongfang Lihe Landscape Design Co., Ltd	BCY	Enterprises	2
502	Beijing Dongguang Jiahe Machinery Equipment Co., Ltd	BTZ	Enterprises	8996	Hebei Xindong Precision Machinery Co., Ltd	HSJZ	Enterprises	1
504	Beijing Dongtu Technology Co., Ltd	BSJS	Enterprises	8999	Beijing Dongtu Zhengchuang Technology Co., Ltd	BSJS	Enterprises	4
504	Beijing Dongtu Technology Co., Ltd	BSJS	Enterprises	9000	Beijing Neural Network Technology Co., Ltd	BHD	Enterprises	2
505	Beijing Dongxing Jinlong Trading Co., Ltd	BFT	Enterprises	9001	Li Xudong	BFT	Individuals	1
508	Beijing Power Source Technology Co., Ltd	BFT	Enterprises	9004	Beijing Power Source New Energy Technology Co., Ltd	BFT	Enterprises	2
508	Beijing Power Source Technology Co., Ltd	BFT	Enterprises	9005	Xiongan Power Source Technology Co., Ltd	HBD	Enterprises	1
509	Beijing Dongliang Health Technology Co., Ltd	BHD	Enterprises	8110	Chinese People's Liberation Army General Hospital	BHD	Agency groups	1
510	Beijing Dongshi Technology Co., Ltd	BHD	Enterprises	9006	Guo Zhengzheng	BCY	Individuals	4
511	Beijing Dongshi Technology Co., Ltd	BHD	Enterprises	9007	Beijing Zhongtong Aobo Technology Co., Ltd	BCY	Enterprises	1
512	Tiktok Information Service Co., Ltd	BHD	Enterprises	3081	Tiktok Vision Co., Ltd	BSJS	Enterprises	1
513	Beijing Duyutang Jewelry Co., Ltd	BSY	Enterprises	9008	Beijing Kaixin Taiji Cultural Development Co., Ltd	BHD	Enterprises	1
514	Beijing Duxiaoman Payment Technology Co., Ltd	BHD	Enterprises	199	Beijing Baidu Wangxun Technology Co., Ltd	BHD	Enterprises	1
515	Beijing Dunyi Technology Co., Ltd	BHD	Enterprises	9009	Zhonghui Jinyuan (Beijing) Technology Development Co., Ltd	BHD	Enterprises	1
516	Beijing Duoniu Interactive Media Co., Ltd	BHD	Enterprises	9010	Beijing Bullfighter Cultural Media Co., Ltd	BHD	Enterprises	3
517	Beijing Duosi Security Chip Technology Co., Ltd	BHD	Enterprises	1982	Beijing Tianhongyi Network Technology Co., Ltd	BHD	Enterprises	12
518	Beijing Duosi Technology Service Co., Ltd	BHD	Enterprises	517	Beijing Duosi Security Chip Technology Co., Ltd	BHD	Enterprises	2
518	Beijing Duosi Technology Service Co., Ltd	BHD	Enterprises	520	Beijing Duosi Technology Industrial Park Co., Ltd	BHD	Enterprises	1
520	Beijing Duosi Technology Industrial Park Co., Ltd	BHD	Enterprises	519	Beijing Duosi Technology Development Co., Ltd	BHD	Enterprises	1
521	Beijing Duowei United Group Xianghe Building Materials Co., Ltd	HLF	Enterprises	9011	Multidimensional Green Building Technology (Tianjin) Co., Ltd	TJH	Enterprises	2
522	Beijing Duoying Era Translational Medicine Research Institute	BDX	Enterprises	9012	Beijing Shuangying Science and Technology Innovation Biotechnology Co., Ltd	BDX	Enterprises	1
523	Beijing Enfei Environmental Protection Co., Ltd	BHD	Enterprises	9013	Beijing Enfei Environmental Protection Technology Co., Ltd	BHD	Enterprises	4
527	Beijing 21st Century Technology Development Co., Ltd	BHD	Enterprises	993	Beijing Jiyuan Zhixin Electronic Technology Co., Ltd	BHD	Enterprises	1
528	Beijing Fahe Digital Technology Group Co., Ltd	BCY	Enterprises	9017	Beijing Lixin Yingqi Information Technology Co., Ltd	BCP	Enterprises	2
529	Beijing Fanqi Technology Co., Ltd	BCY	Enterprises	9018	Beijing Zhengcheng Lishi Technology Development Co., Ltd	BCY	Enterprises	1
530	Beijing Panhua Hengxing Technology Co., Ltd	BHD	Enterprises	9019	Beijing Zhongke Fanhua Measurement and Control Technology Co., Ltd	BHD	Enterprises	2
531	Beijing Fanjia Yuanjie Biotechnology Co., Ltd	BHR	Enterprises	3367	National Center for Nanoscience and Technology	BHD	Agency groups	1
532	Beijing Fanmi Kebang Laboratory Technology Center (Limited Partnership)	BHD	Enterprises	9020	Beijing Fanmi Technology Co., Ltd	BHD	Enterprises	2
533	Beijing Fanshengzi Biotechnology Co., Ltd	BDX	Enterprises	9021	Beijing Fanshengzi Gene Technology Co., Ltd	BCP	Enterprises	1
534	Beijing Fansi Machine Tool Co., Ltd	BTZ	Enterprises	9022	Fansi Machine Tool (Tianjin) Co., Ltd	TWQ	Enterprises	1
536	Beijing Fangsheng Youcheng Technology Co., Ltd	BHD	Enterprises	959	Beijing Huiguang Wanhe Energy Conservation Technology Co., Ltd	BSY	Enterprises	2
542	Beijing Fangcaoyuan Biotechnology Co., Ltd	BHD	Enterprises	9023	Guchong Pharmaceutical (Beijing) Co., Ltd	BHD	Enterprises	2
543	Beijing Fangjianghu Technology Co., Ltd	BSY	Enterprises	2717	Beike Findfang (Beijing) Technology Co., Ltd	BHD	Enterprises	25
544	Beijing Feidi Intelligent Transportation Technology Co., Ltd	BTZ	Enterprises	1538	Beijing Qihua Communication Co., Ltd	BDC	Enterprises	1
545	Beijing Feijie Information Technology Co., Ltd	BHD	Enterprises	9024	Beijing Huasheng Tiancheng Software Technology Co., Ltd	BHD	Enterprises	14
547	Beijing Feishu Technology Co., Ltd	BHD	Enterprises	3081	Tiktok Vision Co., Ltd	BSJS	Enterprises	2
548	Beijing Feisou Technology Co., Ltd	BHD	Enterprises	9026	Beijing Yiwei Dacheng Technology Co., Ltd	BHD	Enterprises	2
549	Beijing Feixiaoying Technology Co., Ltd	BHD	Enterprises	9027	Beijing Minghai Bona Technology Development Co., Ltd	BCP	Enterprises	1
550	Beijing Feifei Boda Electronics Co., Ltd	BPG	Enterprises	238	Beijing North Huachuang Microelectronics Equipment Co., Ltd	BDX	Enterprises	4
550	Beijing Feifei Boda Electronics Co., Ltd	BPG	Enterprises	8744	Beijing North China Innovation Energy Lithium Battery Equipment Technology Co., Ltd	BDX	Enterprises	3
551	Beijing Feixuan Tianxing Technology Co., Ltd	BHD	Enterprises	9028	Du Qiang	THX	Individuals	1
553	Beijing Feibo Sensi Technology Co., Ltd	BFS	Enterprises	9030	Beijing Sizhuo Borui Technology Co., Ltd	BFS	Enterprises	2
554	Beijing Fenglebao Technology Co., Ltd	BCY	Enterprises	9031	Fenglebao Chemical Materials (Beijing) Co., Ltd	BCY	Enterprises	1
555	Beijing Fenglian Aorui Technology Co., Ltd	BCY	Enterprises	9032	Beijing Steco Air Conditioning and Refrigeration Equipment Co., Ltd	BFS	Enterprises	1
556	Beijing Fenglong Greenhouse Technology Co., Ltd	BTZ	Enterprises	317	Beijing Boyuan Zhiming Technology Co., Ltd	BHD	Enterprises	1
557	Beijing Fengze Lvyuan Environmental Technology Co., Ltd	BHD	Enterprises	410	Peking University	BHD	Colleges & Universities	2
559	Beijing Fengxin Technology Co., Ltd	BHD	Enterprises	9033	Information Technology (Beijing) Co., Ltd	BDX	Enterprises	3
560	Beijing Crazy Scenery Technology Co., Ltd	BSJS	Enterprises	2166	Beijing Xiaomi Mobile Software Co., Ltd	BHD	Enterprises	7
561	Beijing Crazy Interactive Network Technology Co., Ltd	BCY	Enterprises	9034	Beijing Yingtuo Cultural Media Co., Ltd	BCY	Enterprises	1
563	Beijing Fengying Technology Co., Ltd	BCP	Enterprises	9036	Peking University First Hospital (Peking University First School of Clinical Medicine)	BXC	Agency groups	1
565	Beijing Fengchao Technology Co., Ltd	BHD	Enterprises	9037	Beijing Shengtesi Information Technology Co., Ltd	BHD	Enterprises	1
566	Beijing Vermont Biotechnology Co., Ltd	BMTG	Enterprises	9038	Hebei Vermont Biotechnology Co., Ltd	HHD	Enterprises	1
567	Beijing Institute of Fashion Technology	BCY	Colleges & Universities	9039	Langzi Co., Ltd	BSY	Enterprises	1
568	Beijing Fuanhua Biotechnology Co., Ltd	BHD	Enterprises	8891	Beijing Jingzhun Medical Technology Co., Ltd	BDX	Enterprises	4
569	Beijing Fudaowei Optical Instrument Technology Co., Ltd	BSY	Enterprises	5874	Tianjin Fudaoyi Technology Co., Ltd	TDL	Enterprises	1
570	Beijing Fusheng Zhiyuan Technology Co., Ltd	BCY	Enterprises	9040	Beijing Oriental Guoxin Technology Co., Ltd	BCY	Enterprises	1
573	Beijing Fudian Green Energy Technology Co., Ltd	BHD	Enterprises	9042	Beijing Weiweiheng Medical Technology Co., Ltd	BDX	Enterprises	1
575	Beijing Fuhaitian Environmental Protection Technology Co., Ltd	BHD	Enterprises	9044	Beijing Xinbaiao Technology Co., Ltd	BHD	Enterprises	4
576	Beijing Fulihuade Biopharmaceutical Technology Co., Ltd	BDC	Enterprises	1317	Beijing Lizhi Huatang Cosmetics Co., Ltd	BCY	Enterprises	2
577	Beijing Furui Tiancheng Biotechnology Co., Ltd	BDX	Enterprises	1202	Beijing Kaiyin Technology Co., Ltd	BDX	Enterprises	1
579	Beijing Futongxin Technology Co., Ltd	BCP	Enterprises	9045	Wang Fei	BHD	Individuals	2
580	Beijing Gaibailin Vitiligo Covering Medical Research Institute	BDX	Enterprises	9046	Beijing Sanheli Biotechnology Co., Ltd	BFT	Enterprises	1
581	Beijing Geland Biotechnology Co., Ltd	BCP	Enterprises	8860	The Military Medical Research Institute of the Chinese People's Liberation Army Academy of Military Sciences	BHD	Scientific institutions	1
583	Beijing Gaiya Technology Center Co., Ltd	BHD	Enterprises	8267	China Energy Conservation Tiehan Gaiya (Beijing) Environmental Technology Co., Ltd	BCP	Enterprises	2
584	Beijing Institute of Hepatology	BFT	Agency groups	9047	Shengshi Jinghua (Beijing) Biotechnology Co., Ltd	BFS	Enterprises	1
585	Beijing Gangyan Gaona Technology Co., Ltd	BHD	Enterprises	3196	Central Iron & Steel Research Institute Co.	BHD	Enterprises	1
585	Beijing Gangyan Gaona Technology Co., Ltd	BHD	Enterprises	3600	Hebei Gangyan Dekai Technology Co., Ltd	HBD	Enterprises	1
586	Beijing Gangyan Xinye Engineering Technology Center Co., Ltd	BHD	Enterprises	587	Beijing Gangyan Xinye Engineering Design Co., Ltd	BHD	Enterprises	1
586	Beijing Gangyan Xinye Engineering Technology Center Co., Ltd	BHD	Enterprises	7096	Xinye High tech Group Co., Ltd	BHD	Enterprises	1
587	Beijing Gangyan Xinye Engineering Design Co., Ltd	BHD	Enterprises	9048	Gangyan Engineering Design Co., Ltd	BHD	Enterprises	5
588	Beijing Gaobosi Machinery Manufacturing Co., Ltd	BCY	Enterprises	9049	Beijing Geyu Energy Conservation Technology Co., Ltd	BFS	Enterprises	2
591	Beijing Gaohang United Technology Co., Ltd	BCP	Enterprises	9052	Langfang North Jiake Printing Co., Ltd	HLF	Enterprises	1
593	Beijing Gaoli Kaiyuan Innovation Technology Co., Ltd	BHD	Enterprises	594	Beijing Gaoli Kaiyuan Data Co., Ltd	BMTG	Enterprises	4
594	Beijing Gaoli Kaiyuan Data Co., Ltd	BMTG	Enterprises	9054	Gaoli Kaiyuan (Tianjin) Intelligent Equipment Co., Ltd	TWQ	Enterprises	4
595	Beijing Gaomeng New Materials Co., Ltd	BFS	Enterprises	596	Beijing Gaomeng Yanshan Technology Co., Ltd	BFS	Enterprises	2
596	Beijing Gaomeng Yanshan Technology Co., Ltd	BFS	Enterprises	595	Beijing Gaomeng New Materials Co., Ltd	BFS	Enterprises	4
597	Beijing High Energy Era Environmental Technology Co., Ltd	BHD	Enterprises	9055	Beijing High Energy Era Environmental Remediation Co., Ltd	BHD	Enterprises	2
598	Beijing Gaoping Technology Development Co., Ltd	BFS	Enterprises	9056	Gao Changping	BHD	Individuals	2
600	Beijing Gaosen Mingchen Information Technology Co., Ltd	BDX	Enterprises	9057	Beijing Yunhu Era Technology Co., Ltd	BDX	Enterprises	4
601	Beijing Gaozai Technology Development Co., Ltd	BFT	Enterprises	2321	Beijing Yinuoshen Technology Co., Ltd	BFT	Enterprises	7
603	Beijing Gaoyi Information Technology Co., Ltd	BCY	Enterprises	9059	Beijing Yishu Technology Co., Ltd	BCY	Enterprises	1
604	Beijing Gaoyin Technology Co., Ltd	BHD	Enterprises	9060	Beijing Tulayang Technology Co., Ltd	BHD	Enterprises	1
[truncated: 8,584 more rows]

## Sheet: 2004-2021
Transferor's ID Number	Transferor's Name	Transferor's address	Organization type	Transferee's ID Number	Transferee's Name	Transferee's address	Organization type	Weight
[truncated: 11,905 more rows]
